# Supplementary material for: Comparative transcriptome profiling and co-expression network analysis uncover the key genes associated with pear petal defense responses against Monilinia laxa infection
Source: Front Plant Sci. 2024 Mar 7;15:1377937. doi: 10.3389/fpls.2024.1377937 (PMC10954844; doi:10.3389/fpls.2024.1377937)
Supplement: Supplementary file 2 [file Table_1.xlsx]

## Sheet: Table S1
Table S1: Specific primers used in qRT-PCR for the validation of RNA-Seq data
Primer Name	Sequence	Product Size
pycom02g25520_F	CCGAATGTAACTCACAGATGGG	140
pycom02g25520_R	CTCAGAATTTTAACAGCCACAGA
pycom03g01730_F	CTGAAGCGGTGGGGTTTCTT	140
pycom03g01730_R	CTTCAATCCCAAATGGCTCGC
pycom03g01940_F	GATACAGCGCTGCTCTGGAA	170
pycom03g01940_R	GGAGTGAAGAAGCCTCACCG
pycom03g21800_F	CGGCTAGGGACAACAAGAAGA	176
pycom03g21800_R	AATCACGCCCTTCCCCTTG
pycom04g17800_F	TAACCCGAGGCACTTGCTTT	173
pycom04g17800_R	CTGCCTTGGGAGACTTGGG
pycom05g09020_F	CCCAATGACTCGGGTCGTAC	176
pycom05g09020_R	CGCCGACTACATAGCTGGTT
pycom06g09890_F	TGGAGACGCTGTGTTCTCTC	181
pycom06g09890_R	ATGTTCTCATGGCGGCAGTT
pycom08g13030_F	AATGGTTCCAACTCCGCCAT	188
pycom08g13030_R	ACACTTCCCAAACGCATCTCA
pycom11g02050_F	ATTCCAAAGGCTGGTGAGGG	189
pycom11g02050_R	CTCCGAGCGAGCTGGATATC
pycom15g30330_F	CCTCCCTCATGCCATCCTTC	182
pycom15g30330_R	TGGCAGTCTCAAGTTCTTGCT

## Sheet: Table S2
Table S2: Summary of RNA-Seq data on pear petals
Sample	Total reads	Reads mapped to the pear genome	Percentage (%) of mapped reads
K2CT1	16759763	12640646	0.754226
K2CT2	13493042	10052592	0.74502
K2CT3	27245743	20989026	0.77036
K2ML1	21783497	17550690	0.805687
K2ML2	14315070	11436534	0.798916
K2ML3	14317739	11555406	0.807069
S2CT1	10032032	7626638	0.760229
S2CT2	9452842	7107444	0.751884
S2CT3	13844200	10393288	0.750732
S2ML1	9921412	7703334	0.776435
S2ML2	15595613	12080750	0.774625
S2ML3	12001880	9276954	0.772958
K48CT1	21362155	16730928	0.783204
K48CT2	20236890	16100208	0.795587
K48CT3	24885798	19922596	0.800561
K48ML1	51547087	41433128	0.803792
K48ML2	20275647	15484580	0.763703
K48ML3	17917487	13808286	0.77066
S48CT1	15692342	12218280	0.778614
S48CT2	17908394	13613462	0.760172
S48CT3	15404337	12118252	0.786678
S48ML1	19238732	15089376	0.784323
S48ML2	14332170	11371172	0.793402
S48ML3	10362099	7907524	0.76312

## Sheet: Table S3
Table S3: DEGs profiles in pear petals (comparison group K2)
Gene ID	log2FoldChange	padj	Gene Description	GO term	KEGG term
pycom01g00490	-2.06059	0.0495866	hypothetical protein TSUD_70390 hypothetical protein PanWU01x14_312100 uncharacterized protein LOC103966765 uncharacterized protein LOC104879176
pycom01g01890	-2.88123	0.021905	uncharacterized protein LOC110816071 isoform X4 uncharacterized protein LOC111438340 uncharacterized protein LOC103940586 uncharacterized protein LOC103963157 uncharacterized protein LOC107425653
pycom01g02060	-3.65549	0.000602147	hypothetical protein Csa_2G302250 callose synthase 5-like, partial
pycom01g02490	-5.06939	0.0188169	transcription factor HEC3-like protein putative transcription factor bHLH086
pycom01g04760	2.02974	4.32e-07	uncharacterized protein LOC110409461 uncharacterized protein LOC105802289 uncharacterized protein LOC18611653 uncharacterized protein LOC110774411 uncharacterized protein Pyn_23799 uncharacterized pro
pycom01g05370	5.51264	0.0438315	protein UPSTREAM OF FLC-like hypothetical protein T459_30140
pycom01g05500	4.51425	0.00142417	ethylene-responsive transcription factor RAP2-4 isoform X1 AP2 domain-containing protein DREB6.4, partial ethylene-responsive transcription factor ERF060-like isoform X2 ethylene-responsive transcript
pycom01g05900	-5.53041	0.0298085	tubulin-folding cofactor C hypothetical protein GOBAR_DD17732
pycom01g06730	-5.47378	0.0355337	KIP1 domain-containing protein Protein Networked NET, actin-binding NAB domain containing protein protein NETWORKED 2D-like kinase-interacting protein 1-like	Molecular Function:actin binding (GO:0003779)
pycom01g06750	-4.7987	0.0442666	hypothetical protein glysoja_048736 hypothetical protein TSUD_191000
pycom01g06840	-4.12812	0.00492603	hypothetical protein PRUPE_6G203200 hypothetical protein POPTR_007G011700v3
pycom01g06970	-3.59191	0.00336251	putative mannitol dehydrogenase ADH_zinc_N domain-containing protein/ADH_N domain-containing protein		Metabolic pathways: (pxb01100); Biosynthesis of secondary metabolites: (pxb01110); Monoterpenoid biosynthesis: (pxb00902)
pycom01g07260	-3.54658	0.000103966	Major facilitator putative sphingolipid transporter spinster homolog 2 isoform X1
pycom01g07420	-8.25052	4.64e-09	elicitor-responsive protein 3 elicitor-responsive protein 3-like isoform X1 C2 domain-containing protein At1g63220 C2 domain-containing protein At1g63220-like isoform X1
pycom01g07620	-2.54843	0.0106752	hypothetical protein VITISV_011419 RING-H2 finger protein ATL7 isoform X1 RING-H2 finger protein ATL5-like
pycom01g07820	-3.90374	0.00575441	hypothetical protein PRUPE_2G160800 +-neomenthol dehydrogenase isoform X2		Biosynthesis of secondary metabolites: (pxb01110); Monoterpenoid biosynthesis: (pxb00902)
pycom01g07970	-3.97866	2.34e-16	LIM domain-containing protein PLIM2b isoform X2 LIM domain-containing protein PLIM2b-like
pycom01g08050	2.25558	0.0297487	O-glucosyltransferase rumi homolog isoform X2 Glyco_transf_90 domain-containing protein protein O-glucosyltransferase 1-like isoform X4 UDP-glycosyltransferase 46 hypothetical protein PRUPE_2G164900
pycom01g08070	-3.12735	0.00405214	actin-depolymerizing factor actin-depolymerizing factor 1-like isoform X1 actin-depolymerizing factor 10 isoform X1	Molecular Function:actin binding (GO:0003779); Biological Process:actin filament depolymerization (GO:0030042); Cellular Component:actin cytoskeleton (GO:0015629)
pycom01g08230	5.70663	0.0232415	serine/threonine-protein kinase BSK3 isoform X1 hypothetical protein CCACVL1_13616 probable inactive receptor-like kinase SSP
pycom01g08340	6.20488	0.0024653	uncharacterized protein LOC103444779 isoform X2
pycom01g08830	-3.01685	0.0113314	hypothetical protein B456_007G099100 hypothetical protein CISIN_1g0370371mg, partial		Metabolic pathways: (pxb01100)
pycom01g08970	-5.99225	0.0114563	hypothetical protein CDL15_Pgr003619 beta-amylase 2, chloroplastic isoform X2 beta-amylase 2, chloroplastic-like hypothetical protein POPTR_014G083800v3 beta-amylase 2, chloroplastic-like, partial		Metabolic pathways: (pxb01100)
pycom01g09130	-5.52333	0.0326136	hypothetical protein CDL15_Pgr012852 DEAD-box ATP-dependent RNA helicase 28-like Helicase
pycom01g09360	5.84075	0.0137111	uncharacterized protein LOC111491502 uncharacterized protein LOC107421841 uncharacterized protein LOC18787471 uncharacterized protein LOC103957403 isoform X2 uncharacterized protein LOC103957403 isofo
pycom01g10000	2.5893	0.032939	uncharacterized protein LOC108998086 uncharacterized protein Pyn_04229 uncharacterized protein LOC104442132 uncharacterized protein LOC103406181
pycom01g10030	6.60491	0.000412655	exocyst complex component SEC10b isoform X1 hypothetical protein Csa_3G121580 hypothetical protein CISIN_1g019126mg WRKY transcription factor 22		MAPK signaling pathway - plant: (pxb04016); Plant-pathogen interaction: (pxb04626)
pycom01g10090	-3.67915	1.73e-06	RecName: Full=Desiccation protectant protein Lea14 homolog
pycom01g10140	2.36944	3.32e-07	hypothetical protein GOBAR_DD04293 Late embryogenesis abundant protein, partial Immunoglobulin-like fold containing protein uncharacterized protein LOC101306460 Late embryogenesis abundant protein, LE
pycom01g10480	-2.44161	0.0106881	hypothetical protein VITISV_043874 Spt5-NGN domain-containing protein/Spt5_N domain-containing protein, partial putative transcription elongation factor SPT5 homolog 1 isoform X1 Global transcription
pycom01g10810	-3.70119	0.000772905	beclin-1-like protein LOW QUALITY PROTEIN: beclin-1-like protein
pycom01g11540	-2.57595	0.0187206	soluble inorganic pyrophosphatase soluble inorganic pyrophosphatase 1-like isoform X1
pycom01g12590	5.00742	0.0261629	hypothetical protein PRUPE_2G204200 Peptidase M10, metallopeptidase	Cellular Component:extracellular matrix (GO:0031012)
pycom01g13480	-3.13793	1.42e-14	hypothetical protein CISIN_1g004508mg protein ENHANCED DISEASE RESISTANCE 2 isoform X2 protein ENHANCED DISEASE RESISTANCE 2 isoform X1 hypothetical protein PRUPE_2G212800 protein ENHANCED DISEASE RES
pycom01g13920	-4.05212	3.04e-54	LOW QUALITY PROTEIN: protein IQ-DOMAIN 1 IQ motif, EF-hand binding site IQ domain-containing protein/DUF4005 domain-containing protein IQ-domain 3 isoform 2 conserved hypothetical protein
pycom01g14500	-2.72098	0.0393876	SAC3 family protein like leukocyte receptor cluster member 8 homolog isoform X1 SAC3 family protein A-like isoform X2 SAC3 family protein A-like isoform X3
pycom01g14790	6.49978	2.82e-07	uncharacterized protein LOC103332597 uncharacterized protein LOC103434522 uncharacterized protein LOC103433565 uncharacterized protein LOC103406301
pycom01g14800	2.0788	9.23e-35	uncharacterized protein LOC103332597 uncharacterized protein LOC112000061 uncharacterized protein LOC111309518 uncharacterized protein LOC111297706
pycom01g15310	-6.59241	0.000283202	probable mediator of RNA polymerase II transcription subunit 37c isoform X1 heat shock cognate 70 kDa protein-like isoform X1 heat shock cognate 70 kDa protein-like isoform X2
pycom01g15320	-4.38009	0.000191934	probable mediator of RNA polymerase II transcription subunit 37c isoform X1 heat shock cognate 70 kDa protein-like isoform X1
pycom01g15640	3.0243	2.63e-07	Expansin A4, ALPHA 1.6,EXPA4 unknown expansin-A4 alpha-expansin 9 precursor, partial	Biological Process:plant-type cell wall organization (GO:0009664); Cellular Component:extracellular region (GO:0005576)
pycom01g15720	2.41696	0.000968796	E3 ubiquitin-protein ligase SDIR1-like isoform X1 E3 ubiquitin-protein ligase SDIR1 isoform X4 E3 ubiquitin-protein ligase SDIR1-like isoform X2 zf-RING_2 domain-containing protein E3 ubiquitin-protei
pycom01g15730	4.46268	0.0122244	aspartic proteinase PCS1-like aspartic proteinase PCS1 isoform X1
pycom01g16110	6.04405	0.00728916	exostosin-like protein hypothetical protein CDL15_Pgr022573 probable glycosyltransferase At5g20260 probable glycosyltransferase At5g03795 probable glycosyltransferase At5g25310 putative glycosyltransf
pycom01g16380	3.4088	7.22e-05	16.9 kDa class I heat shock protein 2-like 18.2 kDa class I heat shock protein-like isoform X1 small heat shock protein 1
pycom01g17540	-5.85146	0.0103129	hypothetical protein PRUPE_2G257000
pycom01g17650	-6.17009	0.00653004	Cation/H+ antiporter like cation/H+ antiporter 15 hypothetical protein PRUPE_2G258100 Cation proton exchanger, putative
pycom01g17700	-2.30267	0.000280396	Amino acid transporter, transmembrane sodium-coupled neutral amino acid transporter 4 isoform X1 hypothetical protein BC332_15480 Aa_trans domain-containing protein sodium-coupled neutral amino acid t
pycom01g17740	-5.7373	0.0150999	btb/poz domain-containing protein BTB/POZ domain-containing protein At3g56230-like isoform X2 BTB/POZ domain-containing protein At3g56230-like isoform X1 hypothetical protein BTB/POZ domain-containing
pycom01g17990	2.25906	0.000587059	mini-chromosome maintenance complex-binding protein isoform X3 mini-chromosome maintenance complex-binding protein
pycom01g18770	2.56083	0.00108225	AP2/ERF domain-containing transcription factor ethylene response factor 17 hypothetical protein CDL12_30430 ERF transcription factor 10 ethylene response factor 10 ethylene-responsive transcription fa
pycom01g18970	-3.77694	0.00889052	uncharacterized protein LOC110036425 hypothetical protein F511_17659, partial uncharacterized protein LOC110093416 uncharacterized protein LOC103952743 isoform X2 uncharacterized protein LOC103439173
pycom01g19310	-6.54062	0.00033729	Heat shock 22 kDa protein, mitochondrial small heat shock protein, chloroplastic-like heat shock 22 kDa protein, mitochondrial-like
pycom01g19520	-4.61923	0.00136973	probable LRR receptor-like serine/threonine-protein kinase At3g47570 isoform X1 putative protein kinase RLK-Pelle-LRR-XII-1 family putative receptor-like protein kinase At3g47110 putative receptor-lik
pycom01g19710	2.12922	3.91e-26	LOW QUALITY PROTEIN: enolase putative phosphopyruvate hydratase hypothetical protein PRUPE_2G281900		Metabolic pathways: (pxb01100); Biosynthesis of secondary metabolites: (pxb01110)
pycom01g19810	-2.17502	0.0132894	disease resistance protein RPM1-like isoform X1 disease resistance protein RPM1-like isoform X2 disease resistance protein RPM1-like isoform X3 disease resistance protein RPM1-like, partial	Molecular Function:ADP binding (GO:0043531)	Plant-pathogen interaction: (pxb04626)
pycom01g20130	-5.97788	0.00804187	protein SUPPRESSOR OF npr1-1, CONSTITUTIVE 1-like
pycom01g20490	3.05977	0.000260405	hypothetical protein Pyn_37944 uncharacterized protein LOC111316582 hypothetical protein LR48_Vigan10g082600 uncharacterized protein LOC103716850 hypothetical protein KK1_007616
pycom01g20610	-2.97751	1e-07	sorbitol dehydrogenase-like isoform X1 Sorbitol Dehydrogenase NAD-dependent sorbitol dehydrogenase 9		Pentose and glucuronate interconversions: (pxb00040); Metabolic pathways: (pxb01100)
pycom01g20650	-2.06919	1.13e-05	Per1-like protein hypothetical protein CDL15_Pgr022916 hypothetical protein CUMW_057950 Per1-like
pycom01g20660	-2.14597	0.0296111	hypothetical protein Csa_5G174580 LOW QUALITY PROTEIN: valine--tRNA ligase, mitochondrial 1-like hypothetical protein PRUPE_1G576900 valine--tRNA ligase, mitochondrial 1-like isoform X2
pycom01g20670	3.22104	0.0282476	40S ribosomal protein S24-1 ribosomal protein S24 hypothetical protein PHAVU_006G099500g uncharacterized protein LOC100499852 40s ribosomal protein s24-2 hypothetical protein EUGRSUZ_H04387
pycom01g20790	2.16557	7.83e-08	protein IQ-DOMAIN 31-like IQ motif, EF-hand binding site hypothetical protein PRUPE_2G291100 uncharacterized protein LOC18787500 uncharacterized protein LOC103333248
pycom01g21040	-3.47203	1.78e-11	hypothetical protein COLO4_14305 remorin-like isoform X3 remorin isoform X1
pycom01g21090	-4.2359	0.0121292	Copper transport protein family unknown protein unknown hypothetical protein GOBAR_AA30506 heavy metal-associated isoprenylated plant protein 39-like nucleolar protein 58-like isoform X1
pycom01g21110	-2.2064	3.45e-07	O-glucosyltransferase rumi homolog isoform X2 hypothetical protein L484_001025 hypothetical protein DCAR_010306 hypothetical protein CDL15_Pgr022949
pycom01g22730	2.26241	4.22e-05	Cyclic nucleotide-gated ion channel 1, partial cyclic nucleotide-gated ion channel 1-like isoform X2 cyclic nucleotide-gated ion channel 1-like isoform X1		Plant-pathogen interaction: (pxb04626)
pycom01g23190	2.61642	0.00067054	uncharacterized protein LOC104601538 isoform X1 uncharacterized protein LOC18784878 uncharacterized protein LOC103940167 uncharacterized protein LOC103439895 uncharacterized protein LOC103444088 isofo
pycom01g23370	-5.81678	0.0109706	MAG2-interacting protein 2-like isoform X2 MAG2-interacting protein 2 isoform X2
pycom01g23420	2.61238	0.00260163	hypothetical protein CCACVL1_21913 AAA-ATPase At2g46620 AAA-ATPase At2g46620-like isoform X1
pycom01g23720	-2.25661	2.19e-46	caffeic acid 3-O-methyltransferase-like isoform X1 noraucuparin O-methyltransferase		Metabolic pathways: (pxb01100); Biosynthesis of secondary metabolites: (pxb01110)
pycom01g23900	-3.97501	0.0462241	uncharacterized protein LOC107609963 uncharacterized protein LOC18783321 uncharacterized protein LOC21385180 uncharacterized protein LOC103951634 uncharacterized protein LOC103943502
pycom02g01000	3.64157	0.00110334	class V chitinase class V chitinase-like		Metabolic pathways: (pxb01100)
pycom02g01110	3.24354	0.0200443	uncharacterized protein LOC110617837 FAD dependent oxidoreductase uncharacterized protein LOC101291952 uncharacterized protein LOC18771233 uncharacterized protein LOC103955947 hypothetical protein MAN
pycom02g01540	-7.32286	2.65e-06	uncharacterized protein LOC111997441 hypothetical protein PRUPE_7G256400 uncharacterized protein Pyn_08430 uncharacterized protein LOC103400047 isoform X2 hypothetical protein CRG98_026944
pycom02g01700	-7.03416	2.48e-05	heparanase-like protein 3 Glucuronidase 3 isoform 2 hypothetical protein PRUPE_7G252000		Metabolic pathways: (pxb01100)
pycom02g01730	5.6558	0.0277493	uncharacterized protein LOC101310164 protein SRG1 hypothetical protein VITISV_001365 codeine O-demethylase-like isoform X1 protein SRG1-like isoform X1
pycom02g02020	-2.32433	0.00159606	hypothetical protein CR513_61621, partial
pycom02g02990	-2.23993	0.0209451	protein kinase PINOID 2-like isoform X1 protein kinase PINOID 2 isoform X1 LOW QUALITY PROTEIN: protein kinase PINOID 2 hypothetical protein COLO4_05754
pycom02g03630	2.24288	3.18e-05	probable protein ABIL5 isoform X3 probable protein ABIL5 isoform X2
pycom02g03670	-5.65368	0.0221982	hypothetical protein CVT25_003085 hypothetical protein, partial
pycom02g04120	-7.64177	2.45e-07	BADH aldehyde dehydrogenase family 2 member C4-like isoform X2 aldehyde dehydrogenase family 2 member C4-like isoform X1		Phenylpropanoid biosynthesis: (pxb00940)
pycom02g04130	-7.37637	3.71e-06	LOW QUALITY PROTEIN: aldehyde dehydrogenase family 2 member C4 hypothetical protein CISIN_1g015042mg aldehyde dehydrogenase family 2 member C4 hypothetical protein PRUPE_7G229100		Phenylpropanoid biosynthesis: (pxb00940)
pycom02g04300	2.13052	0.00145097	Ras domain-containing protein unknown hypothetical protein PHAVU_004G166000g
pycom02g04490	-5.61401	0.0262698	NBS-LRR protein TMV resistance protein N-like isoform X1 TMV resistance protein N-like, partial disease resistance protein TAO1-like	Molecular Function:ADP binding (GO:0043531)
pycom02g04880	-5.30686	0.000624091	putative disease resistance protein RGA1 isoform X1 hypothetical protein PRUPE_1G010700 putative disease resistance protein RGA3, partial putative disease resistance protein RGA4 putative P-loop conta	Molecular Function:ADP binding (GO:0043531)
pycom02g05250	4.2065	0.000115533	hypothetical protein PHAVU_004G175700g putative protein kinase RLK-Pelle-LRR-XI-1 family LOW QUALITY PROTEIN: receptor-like protein kinase 5 LRR receptor-like serine/threonine-protein kinase HSL2 isof
pycom02g05490	-6.30243	3.76e-09	Myo-inositol oxygenase 5 isoform 5 hypothetical protein B456_010G079700		Metabolic pathways: (pxb01100); Inositol phosphate metabolism: (pxb00562)
pycom02g05510	5.14786	0.000869349	putative disease resistance protein RGA1 isoform X1 hypothetical protein PRUPE_1G010700 putative disease resistance protein RGA3, partial putative disease resistance protein RGA3 isoform X3	Molecular Function:ADP binding (GO:0043531)
pycom02g06150	-5.4346	0.040091	PRA1 family protein C PRA1 domain-containing protein PRA1 family protein F3-like isoform X2
pycom02g06200	-7.24502	4.55e-06	hypothetical protein GLYMA_05G147800 glutamate-rich WD repeat-containing protein 1-like
pycom02g06500	-4.23004	0.0142789	regulatory protein NPR1-like NPR1-1 BTB/POZ-like protein non-expressor of PR1 NPR1, partial NPR1a
pycom02g06720	2.26005	6.5e-07	Uncharacterized protein TCM_042422 hypothetical protein CISIN_1g041521mg uncharacterized protein LOC103951893 isoform X2 uncharacterized protein LOC103450670 uncharacterized protein LOC103951893 isofo
pycom02g07510	-2.18726	4.54e-05	inter alpha-trypsin inhibitor, heavy chain 4 isoform X2 poly uncharacterized protein LOC109328699 inter-alpha-trypsin inhibitor heavy chain H3 uncharacterized protein LOC18055562 uncharacterized prote
pycom02g08590	3.03632	0.000386934	unknown hypothetical protein VITISV_016474
pycom02g09370	8.0354	7.96e-08	endochitinase class Ib chitinase putative VF chitinase I endochitinase-like, partial		Metabolic pathways: (pxb01100); MAPK signaling pathway - plant: (pxb04016)
pycom02g09380	6.75173	1.01e-11	endochitinase basic endochitinase A-like class II chitinase LOW QUALITY PROTEIN: endochitinase-like basic endochitinase C-like		Metabolic pathways: (pxb01100); MAPK signaling pathway - plant: (pxb04016)
pycom02g09390	-2.78722	0.00132497	endochitinase hypothetical protein TSUD_192440 class i chitinase, partial		Metabolic pathways: (pxb01100); MAPK signaling pathway - plant: (pxb04016)
pycom02g10550	-2.78637	0.0164347	SAUR family protein unknown auxin-responsive protein SAUR50-like
pycom02g10900	-2.06246	0.0302245	3-epi-6-deoxocathasterone 23-monooxygenase 3-epi-6-deoxocathasterone 23-monooxygenase-like		Metabolic pathways: (pxb01100); Biosynthesis of secondary metabolites: (pxb01110)
pycom02g10910	-4.95505	1.82e-07	beta-glucosidase 42-like, partial beta-glucosidase 42-like isoform X3	Molecular Function:hydrolase activity hydrolyzing O-glycosyl compounds (GO:0004553)	Metabolic pathways: (pxb01100); Biosynthesis of secondary metabolites: (pxb01110)
pycom02g10920	-5.86963	0.00917384	No hits found
pycom02g11090	-3.62795	0.00701237	Sec14 cytosolic factor, putative hypothetical protein CDL12_12187
pycom02g11260	-2.28017	0.00319213	INCONCLUSIVE PREDICTED: uncharacterized protein LOC103956822 isoform X1
pycom02g11270	-5.61268	0.0259284	UPF0261 protein mll9388 uncharacterized protein LOC104595635 isoform X1 UPF0261 protein SACE_5696 isoform X1 uncharacterized protein LOC106768561 isoform X2 uncharacterized protein LOC107424686 unchar
pycom02g11580	-2.50627	4.63e-13	late embryogenesis abundant protein D-29-like embryonic protein DC-8 isoform X2
pycom02g11790	-2.32081	0.0192078	F-box family protein, putative isoform 1 putative F-box domain-containing protein proline-rich receptor-like protein kinase PERK4 F-box protein At5g07610-like proline-rich receptor-like protein kinase
pycom02g11940	-6.4683	0.000559143	putative rmlC-like jelly roll protein hypothetical protein CDL15_Pgr013579 Cupin 1
pycom02g11950	2.12156	1.57e-07	hypothetical protein POPTR_007G029200v3 GRAS protein, partial hypothetical protein PHAVU_003G252200g
pycom02g11990	-5.23695	2.63e-23	uncharacterized protein Pyn_02215 uncharacterized protein Pyn_02213 uncharacterized protein Pyn_02212 uncharacterized protein LOC109950139 uncharacterized protein Pyn_02206
pycom02g12910	2.39893	0.000188467	hypothetical protein PRUPE_7G141400 probable esterase PIR7A salicylic acid-binding protein 2 salicylic acid-binding protein 2-like isoform X2
pycom02g12930	-3.42029	0.0251425	Methyl esterase 10, putative Methyl esterase salicylic acid-binding protein 2-like unnamed protein product, partial LOW QUALITY PROTEIN: methylesterase 10
pycom02g13040	-6.99033	2.73e-05	Chain A, X-ray Crystal Structure of a Double Bond Reductase from Nicotiana tabacum
pycom02g13420	-6.54728	0.000607782	hypothetical protein GOBAR_DD12510 LOB domain-containing protein 36 hypothetical protein GOBAR_AA09407 LOB domain-containing protein 36-like LOB domain-containing protein 36-like isoform X1
pycom02g13460	-2.36316	0.0336589	mitogen-activated protein kinase kinase kinase 5 isoform X3 mitogen-activated protein kinase kinase kinase 5 isoform X2 mitogen-activated protein kinase kinase kinase 5-like isoform X1 hypothetical pr
pycom02g13900	-2.07335	0.0310749	hypothetical protein CISIN_1g014969mg uncharacterized protein LOC110765919 uncharacterized protein Pyn_22336 uncharacterized protein LOC103403102
pycom02g14070	2.55609	0.0275723	putative DNA-directed DNA polymerase DNA polymerase alpha catalytic subunit-like	Molecular Function:DNA-directed DNA polymerase activity (GO:0003887); Biological Process:DNA replication (GO:0006260)	DNA replication: (pxb03030)
pycom02g14150	-5.58741	0.0238777	hypothetical protein BC332_34169 Transferase
pycom02g14180	-2.5176	0.00095902	Filament-like plant protein 7, partial DUF869 domain-containing protein Filament-like protein filament-like plant protein 7 isoform X1 hypothetical protein PRUPE_6G231800
pycom02g14600	3.96548	0.000489125	hypothetical protein CDL12_25684 Gretchen-Hagen3.2 GH3 auxin-responsive promoter LOW QUALITY PROTEIN: probable indole-3-acetic acid-amido synthetase GH3.1 putative indole-3-acetic acid-amido synthetas
pycom02g16100	-3.42544	7.61e-10	fructokinase 1 Adenosine kinase		Metabolic pathways: (pxb01100)
pycom02g16160	-3.35275	1.11e-05	hypothetical protein VITISV_006349 hypothetical protein CDL15_Pgr021823 hypothetical protein GOBAR_AA36298 gibberellin 20-oxidase family protein GA20ox		Metabolic pathways: (pxb01100); Biosynthesis of secondary metabolites: (pxb01110)
pycom02g17140	3.22803	7.72e-08	Bifunctional inhibitor/lipid-transfer protein/seed storage 2S albumin superfamily protein vegetative cell wall protein gp1-like
pycom02g22870	3.86862	0.0352574	protein ZINC INDUCED FACILITATOR-LIKE 1 isoform X2 hypothetical protein CRG98_019473 protein ZINC INDUCED FACILITATOR 1-like isoform X4 protein ZINC INDUCED FACILITATOR-LIKE 1 isoform X3 protein ZINC
pycom02g23290	-5.63594	0.0208481	uncharacterized protein LOC110613327 isoform X1 uncharacterized protein LOC109159005 isoform X1
pycom02g23580	6.29039	0.00174569	Alpha/beta hydrolase fold Alpha/beta-Hydrolases superfamily protein Alpha/beta hydrolase-3
pycom02g24420	-5.91428	0.0200513	hypothetical protein CCACVL1_03251 flowering time control protein FY-like isoform X2 unnamed protein product, partial
pycom02g24600	-5.63218	0.0237018	Annexin-like protein RJ4 isoform 2 annexin-like protein RJ4 isoform X2 LOW QUALITY PROTEIN: annexin-like protein RJ4
pycom02g24610	-6.15883	0.00359924	Annexin D4, partial hypothetical protein EUGRSUZ_G03249
pycom02g24620	-4.15992	0.00835897	annexin D3 isoform X2 unknown Annexin Annexin D3, partial
pycom02g25060	-5.55273	0.0287422	LOW QUALITY PROTEIN: cytokinin dehydrogenase 6-like cytokinin oxidase/dehydrogenase 6 Cytokinin oxidase cytokinin dehydrogenase 6-like		Zeatin biosynthesis: (pxb00908)
pycom02g25260	-5.34212	0.0089091	hypothetical protein CUMW_025380 serine carboxypeptidase-like 40 isoform X1 hypothetical protein GOBAR_DD23091
pycom02g25280	-2.02563	3.74e-35	putative gamma-thionin defensin Ec-AMP-D1 Defensin-like protein isoform 2 Plant defensin	Biological Process:defense response (GO:0006952)
pycom02g25390	-7.46947	2.1e-06	uncharacterized protein LOC112201016 uncharacterized protein LOC105350721 isoform X1 uncharacterized protein LOC103344474
pycom02g25520	2.04563	0.0266204	NADP-binding Rossmann-fold superfamily protein cinnamoyl-CoA reductase 1-like isoform X1 cinnamoyl-CoA reductase 1-like isoform X3
pycom02g25810	-6.4112	0.000657736	TMV resistance protein N-like isoform X1 TMV resistance protein N-like, partial hypothetical protein PRUPE_1G550800	Molecular Function:ADP binding (GO:0043531)
pycom02g25830	-6.61477	0.000385787	TMV resistance protein N-like isoform X1 TMV resistance protein N-like isoform X2	Molecular Function:ADP binding (GO:0043531)
pycom02g25890	2.82134	0.00323237	uncharacterized protein LOC112025914 uncharacterized protein LOC103438421 uncharacterized protein LOC103427013
pycom02g26080	-5.34206	3.7e-08	hypothetical protein EUGRSUZ_G03374 hypothetical protein PRUPE_2G014700
pycom02g26450	-2.48994	0.03007	transcription factor bHLH130 hypothetical protein VITISV_008845 transcription factor bHLH122 isoform X2 Transcription factor bHLH130 like
pycom02g26580	-2.06163	0.0242761	Linoleate 13S-lipoxygenase Lipoxygenase hypothetical protein PRUPE_2G005300		Metabolic pathways: (pxb01100); Biosynthesis of secondary metabolites: (pxb01110)
pycom03g00050	-3.86427	7.77e-45	Multicopper oxidase Copper-resistance protein l-ascorbate oxidase like		Metabolic pathways: (pxb01100)
pycom03g00400	-2.63259	1.1e-27	No hits found
pycom03g00620	-5.34847	0.0496006	putative disease resistance RPP13-like protein 1, partial putative disease resistance protein At3g14460 putative disease resistance RPP13-like protein 1 isoform X2 putative disease resistance protein	Molecular Function:ADP binding (GO:0043531)
pycom03g00690	-4.37092	0.0373611	F-box/kelch-repeat protein At1g15670-like F-box/kelch-repeat protein At2g44130 family F-box/kelch-repeat protein
pycom03g00790	-5.67887	0.0431488	hypothetical protein PHAVU_002G235100g uncharacterized protein LOC110111862 uncharacterized protein LOC103341941 uncharacterized protein LOC108171132 hypothetical protein CICLE_v10018091mg
pycom03g01160	3.27166	5.98e-29	peroxidase 1 putative peroxidase peroxidase A2-like peroxidase 3		Metabolic pathways: (pxb01100); Biosynthesis of secondary metabolites: (pxb01110)
pycom03g01730	2.0939	7.11e-41	Os12g0415400 hypothetical protein glysoja_044601 Os06g0159450, partial histone 3 protein, partial
pycom03g01940	2.28333	1.15e-24	histone H3-like centromeric protein CSE4 hypothetical protein EUGRSUZ_J00806, partial Histone superfamily protein hypothetical protein B456_011G110600	Cellular Component:nucleosome (GO:0000786)
pycom03g01970	3.39219	0.00827151	hypothetical protein CFOL_v3_07024 uncharacterized protein LOC110641944 isoform X1 uncharacterized protein LOC8274407 isoform X2 uncharacterized protein LOC103965173
pycom03g02170	6.56231	0.000406168	putative disease resistance RPP13-like protein 1, partial putative disease resistance protein At3g14460 putative disease resistance RPP13-like protein 1 isoform X1	Molecular Function:ADP binding (GO:0043531)
pycom03g02840	-6.47587	0.000578792	putative LRR receptor-like serine/threonine-protein kinase probable LRR receptor-like serine/threonine-protein kinase At4g26540
pycom03g02940	-2.87668	0.00207567	uncharacterized protein LOC108662692 Heavy metal transport/detoxification superfamily protein, putative uncharacterized protein LOC103417272 uncharacterized protein LOC103407607
pycom03g03670	-5.58415	0.0241045	cytochrome P450 714B1-like
pycom03g03680	4.33846	1.97e-07	cytochrome P450 714C2-like, partial hypothetical protein MANES_10G082800 Cytochrome P450 714C2 like hypothetical protein CDL15_Pgr000483 hypothetical protein MIMGU_mgv1a026375mg Cytochrome P450
pycom03g05410	7.7669	1.38e-07	hypothetical protein PRUPE_4G284800 putative disease resistance protein RGA3, partial putative disease resistance protein RGA3 isoform X1 putative disease resistance protein RGA3 putative disease resi	Molecular Function:ADP binding (GO:0043531)
pycom03g05450	2.53882	0.0260595	serine/threonine-protein kinase-like protein At3g51990 serine/threonine-protein kinase-like protein At3g51990 isoform X2 resistance protein, partial
pycom03g06030	-6.7896	1.21e-05	cardiomyopathy-associated protein 5
pycom03g06120	-2.17281	0.0437099	hypothetical protein CUMW_271040, partial
pycom03g06620	-2.9991	6.63e-38	hypothetical protein PRUPE_8G031800 uncharacterized protein LOC101300219 uncharacterized protein LOC103954249
pycom03g07320	-2.98528	1.08e-40	Long-chain-alcohol oxidase R-mandelonitrile lyase 1-like R-mandelonitrile lyase 3-like isoform X2 RecName: Full=R-mandelonitrile lyase 4; AltName: Full=Hydroxynitrile lyase 4; Short=R-oxynitri		Metabolic pathways: (pxb01100); Biosynthesis of secondary metabolites: (pxb01110)
pycom03g07610	4.43298	5.84e-96	metallothionein type 2 metallothionein 2b metallothionein-like protein type 2 hypothetical protein POPTR_009G030800v3 metallothionein-like protein 1 isoform X2
pycom03g07850	6.21672	0.000182419	uncharacterized protein At3g17950-like isoform X2 uncharacterized protein At3g17950 isoform X1 60S Ribosomal protein
pycom03g08260	2.68769	2.03e-16	60S ribosomal protein L23a-1 60S ribosomal protein L23a-2 60S ribosomal protein L23a-2-like
pycom03g09020	2.20993	0.0261629	hypothetical protein CCACVL1_25490 zf-CCCH domain-containing protein/RRM_5 domain-containing protein splicing factor U2af small subunit B-like
pycom03g09070	2.01171	5.45e-12	hypothetical protein CICLE_v10003706mg, partial hypothetical protein GLYMA_12G181700 putative phytosulfokines 6 isoform X1	Cellular Component:extracellular region (GO:0005576)
pycom03g09520	4.88915	0.041602	protein DMR6-LIKE OXYGENASE 2-like isoform X1 protein DMR6-LIKE OXYGENASE 2-like isoform X2
pycom03g10000	2.94896	3.95e-05	Sec23/Sec24, trunk domain protein Sec23/sec24 transport family protein isoform 1 protein transport protein sec24 isoform X2 hypothetical protein CR513_60096, partial
pycom03g10430	6.30282	0.00288921	F-box protein At2g27310-like
pycom03g10870	-2.06801	1.1e-07	histone deacetylase 8-like
pycom03g11030	3.40025	0.000180213	protein FAF-like, chloroplastic isoform X2 unnamed protein product hypothetical protein L195_g022844
pycom03g11700	-6.85379	5.16e-05	Molybdopterin adenylyltransferase molybdopterin biosynthesis protein CNX1 isoform X2 molybdopterin biosynthesis protein CNX1-like, partial molybdopterin biosynthesis protein CNX1-like		Metabolic pathways: (pxb01100)
pycom03g12040	-3.37286	1.25e-07	hypothetical protein Pyn_32153 non-specific phospholipase C2-like isoform X2 hypothetical protein B456_001G133800 hypothetical protein POPTR_001G275500v3		Metabolic pathways: (pxb01100); Biosynthesis of secondary metabolites: (pxb01110)
pycom03g12790	-3.23599	0.0420914	uncharacterized protein LOC103929537 isoform X2
pycom03g13170	-5.90631	0.00877188	putative F-box domain-containing protein putative F-box associated interaction domain-containing protein F-box/kelch-repeat protein At3g23880-like putative F-box protein At3g17490 isoform X2 putative
pycom03g13210	5.14642	0.0154576	uncharacterized protein LOC103407524 uncharacterized protein LOC103401799 uncharacterized protein LOC103935655
pycom03g13390	2.49372	0.00569685	hypothetical protein PHAVU_005G147700g origin of replication complex subunit 1 isoform X1 origin of replication complex subunit 1A-like
pycom03g13500	-4.88592	0.000103238	hypothetical protein CISIN_1g016015mg
pycom03g13740	-5.55884	0.0264877	hypothetical protein CICLE_v10026989mg, partial WEB family protein At5g16730, chloroplastic isoform X1 flagellar attachment zone protein 1-like
pycom03g13800	-6.55623	0.00030365	uncharacterized protein LOC101499574 cilia- and flagella-associated protein 251-like uncharacterized protein LOC104877619 uncharacterized protein LOC107434496 AT-rich interactive domain-containing pro
pycom03g14070	-2.89036	0.032745	hypothetical protein PRUPE_I000700 ABC transporter C family member 3-like
pycom03g14500	-2.17895	0.00264438	hypothetical protein Pyn_31114 hypothetical protein CCACVL1_11327 hypothetical protein Pyn_24089 putative BPI/LBP family protein At1g04970 isoform X1
pycom03g14670	2.48927	2.88e-41	glucan endo-1,3-beta-glucosidase 12-like O-Glycosyl hydrolases family 17 protein hypothetical protein AALP_AA8G337200 hypothetical protein BRARA_J00969 glucan endo-1,3-beta-glucosidase 14	Molecular Function:hydrolase activity hydrolyzing O-glycosyl compounds (GO:0004553)
pycom03g14740	6.48156	2.29e-07	uncharacterized protein LOC103941672
pycom03g15040	2.5459	0.0163026	hypothetical protein CICLE_v10015162mg hypothetical protein B456_010G180900 5'-adenylylsulfate reductase 1, chloroplastic-like		Metabolic pathways: (pxb01100)
pycom03g15500	3.8421	0.0114675	taxadiene 5-alpha hydroxylase-like Cytochrome P450
pycom03g16110	-5.47643	0.0395463	probable galacturonosyltransferase 12 isoform X4 fragile fiber hypothetical protein CICLE_v10007975mg
pycom03g17290	-2.22964	0.00197487	MLO-like protein 11 isoform X1 hypothetical protein Csa_5G631480 Mlo-related protein	Biological Process:defense response (GO:0006952)
pycom03g18980	2.04382	0.000673835	hypothetical protein PHAVU_005G066200g hypothetical protein CCACVL1_16472 protein LIGHT-DEPENDENT SHORT HYPOCOTYLS 7 isoform X1
pycom03g19010	3.76612	0.0441967	INCONCLUSIVE PREDICTED: fidgetin-like protein 1
pycom03g21140	2.60634	1.87e-07	fatty-acid-binding protein 1-like
pycom03g21600	-2.29891	0.000736748	exosome complex component RRP4 homolog isoform X2 Ribosomal RNA processing 4 Exosome complex component RRP4-like protein exosome complex component RRP4 homolog Exosome complex RNA-binding protein 1/RR
pycom03g21800	2.23801	2.14e-26	hypothetical protein AALP_AA1G092400 unknown Histone H2A	Cellular Component:nucleosome (GO:0000786)
pycom03g23080	-3.97309	3.72e-25	putative glycosidase exopolygalacturonase clone GBGE184, partial exopolygalacturonase-like isoform X1		Pentose and glucuronate interconversions: (pxb00040); Metabolic pathways: (pxb01100)
pycom03g23490	-5.54529	0.0279201	probable beta-D-xylosidase 2, partial	Molecular Function:hydrolase activity hydrolyzing O-glycosyl compounds (GO:0004553)
pycom04g00290	-4.72618	3.27e-42	uncharacterized protein LOC18602779 isoform X2 hypothetical protein MANES_03G149900 Ankyrin repeat-containing protein isoform 3, partial ankyrin repeat domain-containing protein 13C isoform X3 ankyrin
pycom04g00410	-4.02806	3.69e-10	Cellulose synthase cellulose synthase-like protein D1 isoform X4 putative cellulose synthase, partial	Molecular Function:cellulose synthase (UDP-forming) activity (GO:0016760); Biological Process:cellulose biosynthetic process (GO:0030244)
pycom04g00760	3.68737	0.0165431	phytase purple acid phosphatase 15 purple acid phosphatase
pycom04g01440	-6.98057	2.6e-05	Os05g0215033 hypothetical protein HannXRQ_Chr01g0029421
pycom04g01590	3.00008	1.5e-05	uncharacterized protein LOC103962580 isoform X1
pycom04g02170	2.42184	0.00155519	MACPF domain-containing protein hypothetical protein CCACVL1_18451 MACPF domain-containing protein At1g14780 isoform X1
pycom04g02230	-7.09959	2.54e-05	putative aldo-keto reductase 2
pycom04g02690	-3.62829	0.0173608	sn1-specific diacylglycerol lipase beta isoform X5 uncharacterized protein LOC112195904 isoform X2 hypothetical protein PRUPE_1G181900
pycom04g03540	-3.59038	0.00381526	LOW QUALITY PROTEIN: serine/threonine-protein kinase-like protein ACR4 Serine/threonine-protein kinase-like protein ACR4, partial hypothetical protein LR48_Vigan08g163600 hypothetical protein CUMW_241
pycom04g04190	2.69273	1.17e-28	hypothetical protein VITISV_009137 endochitinase EP3-like isoform X1 class IV chitinase Glycoside hydrolase endochitinase PR4-like		Metabolic pathways: (pxb01100)
pycom04g04240	2.2928	0.00673743	Uncharacterized protein TCM_019918 hypothetical protein CFP56_55583 hypothetical protein Pyn_22861 hypothetical protein CISIN_1g035010mg hypothetical protein CCACVL1_08273 hypothetical protein CUMW_27	Biological Process:defense response (GO:0006952)
pycom04g04380	5.72164	0.0420599	Alpha/beta-Hydrolases superfamily protein phospholipase A1-Ibeta2, chloroplastic-like hypothetical protein VIGAN_01372900
pycom04g04710	-2.08847	0.000463634	phosphatidylinositol 4-phosphate 5-kinase 5-like uncharacterized protein LOC111465038 uncharacterized protein LOC103436951 hypothetical protein PRUPE_5G052900 uncharacterized protein LOC103419206 phos
pycom04g05790	-2.52664	1.78e-06	hypothetical protein CDL15_Pgr006183 hypothetical protein CDL12_16028 hypothetical protein PRUPE_5G093500
pycom04g05800	-5.73102	5.34e-18	hypothetical protein CDL12_16028 protein P21-like
pycom04g06770	2.00339	0.00119959	armadillo repeat-containing kinesin-like protein 3 isoform X2 Kinesin domain-containing protein/Arm domain-containing protein kinesin-like protein KIN-UA kinesin-like protein KIN-UA isoform X1 hypothe
pycom04g07780	5.70341	0.0279239	Protein NRT1/ PTR FAMILY 6.3 like nitrate transporter, partial hypothetical protein LSAT_3X1441 hypothetical protein PHAVU_003G218500g hypothetical protein POPTR_003G111500v3
pycom04g08660	-3.27962	0.0395463	hypothetical protein DM860_000776 S-adenosylmethionine synthase 2 S-adenosylmethionine synthase 4		Metabolic pathways: (pxb01100); Biosynthesis of secondary metabolites: (pxb01110)
pycom04g09800	-6.65575	0.000172987	hypothetical protein GOBAR_DD21678 Armadillo hypothetical protein PRUPE_6G240100 importin subunit alpha-9 isoform X3
pycom04g10720	2.80033	0.00174402	uncharacterized protein LOC101298634 Ankyrin repeat family protein isoform 1 LOW QUALITY PROTEIN: ankyrin repeat-containing protein At5g02620 ankyrin repeat-containing protein At5g02620 isoform X1 ank
pycom04g10910	6.04918	0.000316893	zinc finger protein ZAT8 unknown C2H2-type zinc finger protein zinc finger protein ZAT12-like
pycom04g11500	-3.81767	0.00253769	hypothetical protein CUMW_086990 hypothetical protein B456_012G103700 hypothetical protein Csa_4G296050
pycom04g11530	-5.74099	0.0235866	hypothetical protein CISIN_1g008286mg hypothetical protein GOBAR_DD08707 glycosyltransferase family 92 protein Os08g0121900-like glycosyltransferase family 92 protein glycosyltransferase family 92 pro
pycom04g11590	2.76349	0.00315046	PAE domain-containing protein pectin acetylesterase 5-like pectin acetylesterase 5
pycom04g11620	-6.25127	0.00138941	uncharacterized protein LOC103940374 isoform X1
pycom04g11630	-6.54617	0.000316893	cysteine--tRNA ligase, cytoplasmic isoform X1 uncharacterized protein LOC103940374 isoform X2 uncharacterized protein LOC103940374 isoform X4 uncharacterized protein LOC103940374 isoform X5 uncharacte
pycom04g12020	2.27782	7.25e-09	hypothetical protein B456_012G105300, partial Protein SRG1, partial
pycom04g12190	7.66503	8.48e-07	uncharacterized protein LOC7487270 uncharacterized protein LOC103339050 uncharacterized protein LOC103486366 uncharacterized protein LOC103939549 uncharacterized protein LOC112194128 uncharacterized p
pycom04g12230	2.02372	7.23e-13	tropinone reductase homolog tropinone reductase homolog isoform X2 tropinone reductase homolog At2g29360-like isoform X2		Metabolic pathways: (pxb01100); Biosynthesis of secondary metabolites: (pxb01110)
pycom04g13330	-5.64036	0.0241661	laccase-4 isoform X1 laccase-4-like isoform X2 laccase, partial laccase-4-like, partial
pycom04g13580	-5.68139	0.0332173	putative LRR receptor-like serine/threonine-protein kinase probable LRR receptor-like serine/threonine-protein kinase At3g47570 isoform X1 putative protein kinase RLK-Pelle-LRR-XII-1 family
pycom04g13820	-3.33013	0.000741647	GDSL esterase/lipase CPRD49 GDSL esterase/lipase CPRD49-like isoform X1
pycom04g14330	5.72341	0.0282249	pyruvate decarboxylase 2 isoform X2 pyruvate decarboxylase 2		Metabolic pathways: (pxb01100); Biosynthesis of secondary metabolites: (pxb01110)
pycom04g14530	2.97818	0.0359126	nudix hydrolase 11 hypothetical protein PRUPE_6G282000 hypothetical protein MIMGU_mgv1a011875mg
pycom04g14600	2.22325	0.000109741	IBN_N domain-containing protein/HEAT_EZ domain-containing protein hypothetical protein GOBAR_DD05241 importin subunit beta-1 Importin subunit beta-1s
pycom04g14660	-2.82056	2.95e-05	gamma-interferon-inducible-lysosomal thiol reductase gamma-interferon-inducible lysosomal thiol reductase-like isoform X2 gamma-interferon-inducible lysosomal thiol reductase
pycom04g14890	3.44113	8.38e-13	WRKY transcription factor WRKY24-like probable WRKY transcription factor 33 isoform X2 zinc-finger type transcription factor WRKY1 putative WRKY transcription factor 33 WRKY transcription factor 42 pr		MAPK signaling pathway - plant: (pxb04016); Plant-pathogen interaction: (pxb04626)
pycom04g15260	5.54827	3.69e-08	hypothetical protein CUMW_001230 hypothetical protein COLO4_11198 probable serine/threonine-protein kinase WNK5 isoform X4 probable serine/threonine-protein kinase WNK4 isoform X2
pycom04g15510	2.54594	0.0238566	uncharacterized protein LOC101295356 uncharacterized protein LOC112191599
pycom04g15610	-2.25413	2.34e-05	hypothetical protein CUMW_001750 proteoglycan 4 hypothetical protein CFOL_v3_32538 mucin-5AC-like
pycom04g15720	-6.77187	8.63e-05	uncharacterized protein LOC101296878 uncharacterized protein LOC103960178 isoform X2 uncharacterized protein LOC103408504
pycom04g15820	4.11196	5.97e-19	Calmodulin like 42 probable calcium-binding protein CML43		Plant-pathogen interaction: (pxb04626)
pycom04g15910	-4.6219	0.00142881	hypothetical protein CCACVL1_05365 Type one serine/threonine protein phosphatase 4 serine/threonine-protein phosphatase alpha-3 isoform-like serine/threonine-protein phosphatase PP1 isoform X2 putativ
pycom04g15980	2.68413	0.00811142	protein LURP-one-related 5 hypothetical protein VITISV_030104 Unknown gene unnamed protein product, partial
pycom04g16630	2.89446	0.000300463	shikimate O-hydroxycinnamoyltransferase precursor hydroxycinnamoyl transferase 1 shikimate O-hydroxycinnamoyltransferase isoform X3 hydroxycinnamoyl-coenzyme A shikimate/quinate hydroxycinnamoyltransf		Metabolic pathways: (pxb01100); Biosynthesis of secondary metabolites: (pxb01110)
pycom04g17800	2.43393	6.84e-37	putative histone H2A.2 histone H2A.1-like hypothetical protein DM860_007376	Cellular Component:nucleosome (GO:0000786)
pycom04g18170	4.42551	0.0359002	microtubule-binding protein TANGLED1 hypothetical protein CCACVL1_22780 hypothetical protein CUMW_199490 microtubule-binding protein TANGLED isoform X2 microtubule-binding protein TANGLED isoform X1
pycom04g18180	3.19709	0.000149577	mitogen-activated protein kinase kinase kinase NPK1-like isoform X3 mitogen-activated protein kinase kinase kinase ANP1-like isoform X1 hypothetical protein PRUPE_6G326300 mitogen-activated protein ki
pycom04g18290	-2.9707	0.013734	mevalonate kinase isoform X2 mevalonate kinase-like mevalonate kinase isoform X1		Metabolic pathways: (pxb01100); Biosynthesis of secondary metabolites: (pxb01110)
pycom04g18470	3.33926	4.76e-05	hypothetical protein MANES_08G123000 RING/U-box superfamily protein, putative isoform 1 E3 ubiquitin-protein ligase ATL6-like
pycom04g18860	2.40393	4.46e-17	hypothetical protein CUMW_189470 Histone domain-containing protein, partial probable histone H2AXb histone H2AX-like	Cellular Component:nucleosome (GO:0000786)
pycom04g18970	3.79583	0.0296709	restin homolog isoform X1 FRIGIDA-like protein 5 FRIGIDA-like protein 5 isoform X2 FRIGIDA-like protein 5 isoform X1
pycom04g19660	-5.50103	0.0352008	hypothetical protein CFP56_61511 hypothetical protein COLO4_15304 neurogenic locus notch-like protein uncharacterized protein LOC101299777 uncharacterized protein LOC103408711
pycom04g19740	2.34406	0.0490327	uncharacterized protein LOC8269341 unknown uncharacterized protein LOC101303717 uncharacterized protein LOC103434161
pycom04g19770	-4.13644	8.26e-16	light-inducible protein CPRF2-like isoform X2 hypothetical protein CCACVL1_27292
pycom04g19950	-5.52772	0.0320684	BnaC07g27500D
pycom04g20540	-3.64521	0.023628	hypothetical protein L195_g022786 uncharacterized protein LOC110621601 uncharacterized protein LOC105647760 uncharacterized protein LOC109795416 uncharacterized protein LOC105133911 uncharacterized pr
pycom04g20690	-2.27386	0.0101075	rust resistance kinase Lr10 isoform X2 rust resistance kinase Lr10-like isoform X2 rust resistance kinase Lr10-like probable receptor-like protein kinase At5g39020 LOW QUALITY PROTEIN: rust resistance
pycom04g20740	-5.72923	0.0164196	hypothetical protein CISIN_1g043627mg hypothetical protein MANES_08G141800 Ammonium transporter 1 member 2 unnamed protein product
pycom04g20950	-6.38581	0.00110421	uncharacterized protein LOC103941620 isoform X3 uncharacterized protein LOC103451113 isoform X1 uncharacterized protein LOC103968106 isoform X7 uncharacterized protein LOC103930352 isoform X1 uncharac
pycom04g21070	2.7544	0.000107312	LOW QUALITY PROTEIN: uncharacterized protein LOC18041369 uncharacterized protein LOC101302380 subtilisin-like protease SBT1.9 Subtilisin-like protease SBT1.7, partial subtilisin-like protease SBT1.7 h
pycom04g21090	2.87926	2.94e-05	hypothetical protein B456_012G029600 hypothetical protein GOBAR_DD33733 putative F-box protein PP2-B12 isoform X2 putative F-box protein PP2-B12 isoform X1
pycom04g21130	3.94975	0.00115105	putative protein kinase RLK-Pelle-CrRLK1L-1 family
pycom05g00270	2.357	0.00287376	hypothetical protein CDL15_Pgr020207 probable leucine-rich repeat receptor-like protein kinase At1g35710 MDIS1-interacting receptor like kinase 2-like hypothetical protein VITISV_017225 polygalacturon
pycom05g00850	-3.96506	0.00387882	hypothetical protein Pyn_19898 serine carboxypeptidase-like 42 serine carboxypeptidase-like 42 isoform X2
pycom05g00960	2.28623	0.000231884	pathogen-related protein-like isoform X2 pathogen-related protein-like isoform X1
pycom05g01080	-3.1276	0.0307287	hypothetical protein RCOM_0137680 hypothetical protein TanjilG_14081 ZnF-Dof-type transcription factor F-box family protein, putative
pycom05g01330	-5.76154	0.0326027	TMV resistance protein N-like isoform X1 TIR-NBS-LRR resistance protein muRdr1A TMV resistance protein N isoform X2 TIR-NBS-LRR resistance protein muRdr1B TIR-NBS-LRR resistance protein muRdr1F	Molecular Function:ADP binding (GO:0043531)
pycom05g01390	2.70368	1.41e-07	TMV resistance protein N-like isoform X1 TIR-NBS-LRR resistance protein muRdr1A TIR-NBS-LRR	Molecular Function:ADP binding (GO:0043531)
pycom05g01780	-4.11325	0.00383512	uncharacterized protein LOC18769900 LOW QUALITY PROTEIN: uncharacterized protein LOC103935914 uncharacterized protein LOC103935913 protein ACCELERATED CELL DEATH 6-like isoform X1
pycom05g01850	2.47472	1.51e-05	hypothetical protein BC332_11239 hypothetical protein AQUCO_02300143v1 Protein BYPASS-related uncharacterized protein LOC106403228
pycom05g02700	4.90268	4.57e-18	Ornithine/DAP/Arg decarboxylase Pyridoxal-dependent decarboxylase family protein, putative		Metabolic pathways: (pxb01100); Biosynthesis of secondary metabolites: (pxb01110)
pycom05g03400	-6.52963	0.000323146	Putative cyclic nucleotide-gated ion channel 9 putative cyclic nucleotide-gated ion channel 8 isoform X3 probable cyclic nucleotide-gated ion channel 5 isoform X2 putative cyclic nucleotide-gated ion		Plant-pathogen interaction: (pxb04626)
pycom05g04390	-6.215	0.00323237	hypothetical protein PRUPE_8G081100 small auxin up regulated protein auxin-responsive protein SAUR21-like
pycom05g04610	-4.21975	0.0336081	hypothetical protein CFOL_v3_16848 hypothetical protein L484_004479 uncharacterized protein LOC103412090 isoform X1 uncharacterized protein LOC103937078 isoform X1
pycom05g04650	-2.49698	0.0221982	B-box zinc finger protein 19-like isoform X1 B-box zinc finger protein 19-like isoform X6 B-box zinc finger protein 18 isoform X1 B-box zinc finger protein 18-like isoform X1 B-box zinc finger protein
pycom05g04970	2.5019	0.0089091	WBb225L1.7 LOW QUALITY PROTEIN: DNA replication licensing factor MCM4 DNA replication licensing factor MCM4 DNA replication licensing factor mcm4-B putative DNA helicase		DNA replication: (pxb03030)
pycom05g05410	-3.13607	0.0179552	hypothetical protein CICLE_v10028023mg
pycom05g06560	-3.45012	1.19e-09	pollen-specific leucine-rich repeat extensin-like protein 4 isoform X1 pollen-specific leucine-rich repeat extensin-like protein 4 isoform X2 pollen-specific leucine-rich repeat extensin-like protein
pycom05g06760	2.66317	0.00146432	probable amidase At4g34880 putative amidase C869.01 isoform X1 putative amidase C869.01		Metabolic pathways: (pxb01100); Arginine and proline metabolism: (pxb00330)
pycom05g07330	-7.3486	4.39e-06	putative LRR receptor-like serine/threonine-protein kinase putative LRR receptor-like serine/threonine-protein kinase At5g59680
pycom05g07370	-3.21829	0.0152557	INCONCLUSIVE PREDICTED: uncharacterized protein LOC103956822 isoform X1
pycom05g08480	-3.43607	0.0123613	scopoletin glucosyltransferase-like isoform X1 UDP-glucosyl transferase 73B5, putative UDPGT domain-containing protein, partial Abscisate beta-glucosyltransferase abscisate beta-glucosyltransferase-li		Biosynthesis of secondary metabolites: (pxb01110); Phenylpropanoid biosynthesis: (pxb00940)
pycom05g09020	2.34977	5.87e-30	uncharacterized protein LOC103960644 uncharacterized protein LOC111917128 uncharacterized protein LOC18034697 uncharacterized protein LOC103335226 uncharacterized protein LOC110758479 uncharacterized
pycom05g09900	-3.25866	0.0283278	DNA polymerase kappa isoform X1 DNA-repair protein DNA polymerase kappa hypothetical protein AQUCO_04200203v1 IMS domain-containing protein/IMS_C domain-containing protein DNA/RNA polymerases superfam	Molecular Function:DNA-directed DNA polymerase activity (GO:0003887)
pycom05g09980	-2.47906	1.09e-16	LIM domain-containing protein WLIM1-like isoform X2 LIM domain-containing protein WLIM1-like isoform X1
pycom05g10520	2.58073	1.61e-07	pathogenesis related protein 1 isoform 1 pathogenesis-related protein 1	Cellular Component:extracellular region (GO:0005576)	MAPK signaling pathway - plant: (pxb04016); Plant-pathogen interaction: (pxb04626)
pycom05g11060	-2.4835	1.58e-60	proline-rich protein 4 isoform X6 proline-rich protein 4-like isoform X3 hypothetical protein RchiOBHm_Chr6g0245161 hypothetical protein TSUD_61490 proline-rich protein 4-like isoform X1
pycom05g11550	-2.66115	0.0152641	putative serine/threonine-protein kinase RLCKVII isoform X2 proline-rich receptor-like protein kinase PERK13 isoform X1 probable serine/threonine-protein kinase PBL5 isoform X2
pycom05g12360	3.18349	0.0262854	3'-hydroxy-N-methyl-S-coclaurine 4'-O-methyltransferase-like hypothetical protein CUMW_094050 O-methyltransferase, family 2 3'-hydroxy-N-methyl-S-coclaurine 4'-O-methyltransferase 2-like isoform X
pycom05g12960	-3.34548	3.71e-15	O-fucosyltransferase
pycom05g13710	-2.40392	1.99e-05	TMV resistance protein N-like isoform X1 disease resistance protein RPS6-like isoform X2	Molecular Function:ADP binding (GO:0043531)
pycom05g13720	2.12102	0.0142675	TMV resistance protein N-like isoform X1 disease resistance protein RPP4-like TMV resistance protein N-like isoform X4 TMV resistance protein N-like isoform X3	Molecular Function:ADP binding (GO:0043531)
pycom05g13770	3.07569	0.000103246	hypothetical protein CDL15_Pgr028439 expansin-A16-like expansin-A20-like	Biological Process:plant-type cell wall organization (GO:0009664); Cellular Component:extracellular region (GO:0005576)
pycom05g13850	-6.22416	0.00217715	cellulose synthase-like protein D3 cellulose synthase-like protein D3 isoform X2 cellulose synthase-like protein d4-like	Molecular Function:cellulose synthase (UDP-forming) activity (GO:0016760); Biological Process:cellulose biosynthetic process (GO:0030244)
pycom05g13940	-6.66783	0.000213757	Cellulose synthase like D4 Cellulose synthase cellulose synthase-like protein D4 isoform X2 predicted cellulose synthase D-like, partial	Molecular Function:cellulose synthase (UDP-forming) activity (GO:0016760); Biological Process:cellulose biosynthetic process (GO:0030244)
pycom05g15010	2.40155	1.73e-06	DNA replication factor
pycom05g15130	2.24629	3.4e-35	hypothetical protein EUGRSUZ_H00727 alpha-amylase inhibitor/lipid transfer/seed storage family protein precursor unknown unnamed protein product
pycom05g15600	4.44088	7.58e-06	Zinc-binding oxidoreductase Alcohol dehydrogenase superfamily, zinc-type putative quinone-oxidoreductase homolog, chloroplastic isoform X2 putative quinone-oxidoreductase homolog, chloroplastic isofor		Biosynthesis of secondary metabolites: (pxb01110); alpha-Linolenic acid metabolism: (pxb00592)
pycom05g16190	-2.55218	0.0343679	putative disease resistance protein At3g14460 putative disease resistance protein RGA1 isoform X1 putative disease resistance protein RGA3 isoform X2 putative disease resistance protein RGA3 isoform X	Molecular Function:ADP binding (GO:0043531)
pycom05g16600	-3.58948	2.14e-65	probable pectate lyase 8		Pentose and glucuronate interconversions: (pxb00040); Metabolic pathways: (pxb01100)
pycom05g17480	-5.38511	0.00897014	hypothetical protein GOBAR_DD02235 cellulose synthase 2, partial hypothetical protein GOBAR_DD07125	Molecular Function:cellulose synthase (UDP-forming) activity (GO:0016760); Biological Process:cellulose biosynthetic process (GO:0030244)
pycom05g17760	-5.7898	0.0186465	probable carboxylesterase 12 isoform X2 probable carboxylesterase 12 isoform X1 CXE carboxylesterase probable carboxylesterase 13
pycom05g18090	-2.2814	0.000355902	hypothetical protein GOBAR_DD11412 CRIB domain-containing protein RIC7 isoform X1 CRIB domain-containing protein RIC6-like isoform X1 CRIB domain-containing protein RIC7-like
pycom05g19300	2.06063	0.0176449	LOW QUALITY PROTEIN: cationic amino acid transporter 8, vacuolar cationic amino acid transporter 6 hypothetical protein AALP_AA1G188800
pycom05g19420	2.14122	0.0356891	VQ-like protein hypothetical protein A4A49_40550 hypothetical protein PRUPE_4G149000 uncharacterized protein LOC107175503 VQ motif-containing protein 1
pycom05g19510	2.43862	1e-11	LOW QUALITY PROTEIN: bystin bystin isoform X2
pycom05g20060	4.33451	0.0316372	BTB/POZ domain-containing protein hypothetical protein PRUPE_4G140600 hypothetical protein Pyn_07318 hypothetical protein POPTR_001G457600v3
pycom05g20590	5.70164	0.0219767	probable leucine-rich repeat receptor-like protein kinase At1g35710 leucine-rich repeat receptor-like serine/threonine-protein kinase At1g17230 LRR receptor-like serine/threonine-protein kinase GSO1
pycom05g20610	-7.3998	1.32e-06	putative protein kinase RLK-Pelle-DLSV family probable LRR receptor-like serine/threonine-protein kinase At1g56140 isoform X3 probable LRR receptor-like serine/threonine-protein kinase At1g56130 isofo
pycom05g20850	6.38853	0.000897944	G-type lectin S-receptor-like serine/threonine-protein kinase RLK1 G-type lectin S-receptor-like serine/threonine-protein kinase At1g61550 isoform X2 G-type lectin S-receptor-like serine/threonine-pro
pycom05g21310	-6.62864	0.000187716	putative cyclin-b3-1 uncharacterized protein LOC103942787 uncharacterized protein LOC103953323 isoform X3 uncharacterized protein LOC103953323 isoform X2
pycom05g21340	4.20688	1.16e-05	2-dehydro-3-deoxyphosphooctonate aldolase isoform X3 2-dehydro-3-deoxyphosphooctonate aldolase-like		Metabolic pathways: (pxb01100)
pycom05g21480	-3.40827	4.11e-06	Malate dehydrogenase, NAD-dependent, cytosolic malate dehydrogenase isoform X2 malate dehydrogenase, cytoplasmic-like malate dehydrogenase isoform X4 malate dehydrogenase-like isoform X2 hypothetical		Metabolic pathways: (pxb01100); Biosynthesis of secondary metabolites: (pxb01110)
pycom05g21490	-4.33747	5.08e-05	hypothetical protein EUTSA_v10007377mg organic cation/carnitine transporter 3 LOW QUALITY PROTEIN: organic cation/carnitine transporter 3-like
pycom05g21500	3.09227	0.0388018	INCONCLUSIVE PREDICTED: uncharacterized protein LOC103423335
pycom05g21700	-2.31526	1.63e-11	aspartyl protease family protein 2 aspartic proteinase nepenthesin-1
pycom05g21800	-6.00402	0.00462559	uncharacterized protein LOC103953283 isoform X1
pycom05g22310	3.10719	0.000454263	zinc transporter 1-like isoform X2 Zinc transporter 5 like
pycom05g22410	5.50148	0.0357488	hypothetical protein L195_g034908
pycom05g23130	-5.61347	0.0279515	Unknown protein LOW QUALITY PROTEIN: phosphatase IMPL1, chloroplastic hypothetical protein POPTR_015G120400v3 hypothetical protein B456_009G151300 phosphatase IMPL1, chloroplastic, partial		Metabolic pathways: (pxb01100); Inositol phosphate metabolism: (pxb00562)
pycom05g23530	-7.0026	5.54e-05	uncharacterized protein LOC109817496 isoform X1 putative E3 ubiquitin-protein ligase LIN isoform X2
pycom05g24510	3.19564	0.00256946	hypothetical protein CUMW_008060 putative galactolipase
pycom05g24640	3.64659	1.57e-10	beta-amyrin 28-oxidase hypothetical protein CDL15_Pgr005992 beta-amyrin 28-oxidase-like isoform X1
pycom05g25020	-6.77968	9.62e-05	LOW QUALITY PROTEIN: reticuline oxidase-like protein flavin-dependent oxidoreductase FOX3 flavin-dependent oxidoreductase FOX5-like
pycom05g25520	-2.07511	0.00121758	kxDL motif-containing protein 1 isoform X1 kxDL motif-containing protein 1 kxDL motif-containing protein 1-like
pycom05g26360	-3.80526	0.0284565	potassium channel KAT3-like isoform X1 hypothetical protein CUMW_014520 potassium channel AKT1-like
pycom05g26390	2.21436	1.34e-32	uncharacterized protein LOC101302531 unknown uncharacterized protein LOC110774018 uncharacterized protein LOC103434995
pycom05g27200	5.47651	0.0405083	oligoribonuclease isoform X1 oligoribonuclease oligoribonuclease-like isoform X2
pycom05g27270	2.89817	0.00811109	hypothetical protein VITISV_026605 hypothetical protein CICLE_v10016126mg probable C-terminal domain small phosphatase LOW QUALITY PROTEIN: carboxy-terminal domain RNA polymerase II polypeptide A smal
pycom05g27350	-2.41626	0.031401	protein STICHEL-like 3 isoform X2	Molecular Function:DNA-directed DNA polymerase activity (GO:0003887); Biological Process:DNA replication (GO:0006260)
pycom05g27510	-5.70258	0.0164713	hypothetical protein CDL15_Pgr027371 unnamed protein product, partial	Molecular Function:cellulose synthase (UDP-forming) activity (GO:0016760); Biological Process:cellulose biosynthetic process (GO:0030244)
pycom05g28280	7.24803	5.56e-06	sodium/calcium exchanger NCL2 hypothetical protein CFP56_78073 uncharacterized protein LOC103429706 uncharacterized protein LOC103412427
pycom05g28940	-2.45543	5.42e-48	RALF-like protein precursor protein RALF-like 22
pycom05g28990	-3.73661	0.0370305	uncharacterized protein At4g18490 isoform X1 uncharacterized protein LOC110748487, partial uncharacterized protein At4g18490 uncharacterized protein LOC103944463
pycom05g29670	3.2763	6.48e-08	kelch-like protein 28 Galactose oxidase/kelch repeat superfamily protein, putative kelch-like protein 31
pycom05g29880	-3.68652	1.93e-18	syntaxin-124-like
pycom05g30380	-2.13218	6.39e-06	hypothetical protein Pyn_15616 G-type lectin S-receptor-like serine/threonine-protein kinase At1g61480
pycom05g30760	5.85534	0.017662	putative F-box protein At1g46984
pycom05g30860	-3.85679	0.0244252	hypothetical protein PRUPE_6G183500 cysteine-rich receptor-like protein kinase 29 isoform X3 hypothetical protein PRUPE_4G028700 cysteine-rich receptor-like protein kinase 26 isoform X1 hypothetical p
pycom05g31470	4.35138	1.99e-05	hypothetical protein CICLE_v10015870mg hypothetical protein GLYMA_07G260300		Metabolic pathways: (pxb01100); Biosynthesis of secondary metabolites: (pxb01110)
pycom05g32090	6.48103	0.000700024	uncharacterized protein LOC112002174, partial uncharacterized protein LOC103435401 isoform X2 uncharacterized protein LOC103408761 isoform X1 uncharacterized protein LOC103952033
pycom05g32430	-2.15358	3.08e-12	tonoplast dicarboxylate transporter-like isoform X2 tonoplast dicarboxylate transporter hypothetical protein LSAT_7X13740
pycom05g32510	8.1691	7.94e-09	FBD-associated F-box protein At4g10400-like isoform X2 F-box/LRR-repeat protein At3g26922 isoform X2 F-box protein At4g09920-like putative FBD-associated F-box protein At5g56700 isoform X4 F-box/LRR-r
pycom05g32600	-4.78076	0.0491383	X8 domain-containing protein glucan endo-1,3-beta-glucosidase 12-like hypothetical protein GOBAR_AA32424 PLASMODESMATA CALLOSE-BINDING PROTEIN 5 glucan endo-1,3-beta-glucosidase 4-like PLASMODESMATA C
pycom05g32860	-5.67986	0.0260614	WEB family protein At1g12150 isoform X1 WEB family protein At1g12150-like WEB family protein At1g12150
pycom05g32920	-2.55857	0.046129	C2 and GRAM domain-containing protein At1g03370 isoform X2 C2 calcium/lipid-binding and GRAM domain containing protein C2- GRAM domain containing protein C2 and GRAM domain-containing protein At1g0337
pycom05g32970	2.11589	1.78e-07	glucan endo-1,3-beta-glucosidase 6 glucan endo-1,3-beta-glucosidase 5 isoform X1	Molecular Function:hydrolase activity hydrolyzing O-glycosyl compounds (GO:0004553)
pycom05g32980	-3.23322	0.0136698	hypothetical protein PHAVU_003G088700g phosphofructokinase, putative LOW QUALITY PROTEIN: ATP-dependent 6-phosphofructokinase 2 ATP-dependent 6-phosphofructokinase 2-like		Metabolic pathways: (pxb01100); Biosynthesis of secondary metabolites: (pxb01110)
pycom06g00530	-2.24673	0.0006243	peptidyl-prolyl cis-trans isomerase FKBP18, chloroplastic isoform X3 peptidyl-prolyl cis-trans isomerase FKBP18, chloroplastic-like isoform X1	Biological Process:defense response (GO:0006952)
pycom06g00600	2.30089	0.0186942	hypothetical protein CUMW_118050 glucan endo-1,3-beta-D-glucosidase isoform X2	Molecular Function:hydrolase activity hydrolyzing O-glycosyl compounds (GO:0004553)
pycom06g01970	-2.79797	0.0484461	disease resistance protein RPM1-like isoform X1 LOW QUALITY PROTEIN: disease resistance protein RPM1-like NB-ARC domain, LRR domain containing protein	Molecular Function:ADP binding (GO:0043531)	Plant-pathogen interaction: (pxb04626)
pycom06g02740	2.3662	3.96e-06	acetylornithine deacetylase isoform X1 hypothetical protein VITISV_016426 acetylornithine deacetylase-like unnamed protein product, partial		Metabolic pathways: (pxb01100); Biosynthesis of secondary metabolites: (pxb01110)
pycom06g04050	-2.33852	7.3e-27	expansin-like B1 isoform X1 Expansin-like B1, partial	Cellular Component:extracellular region (GO:0005576)
pycom06g04160	-2.0098	0.0119693	vesicle-associated protein 2-1 hypothetical protein CUMW_215590 vesicle-associated protein 2-1-like vesicle-associated protein 2-1-like isoform X1
pycom06g04190	-2.25828	3.08e-10	hypothetical protein VITISV_033210 B0811B10.4 protein DOWNY MILDEW RESISTANCE 6-like isoform X1 Oxoglutarate/iron-dependent dioxygenase flavanone 3-dioxygenase 3-like
pycom06g04350	2.66643	0.00112747	hypothetical protein PHAVU_002G055700g Ethylene-responsive transcription factor 2, partial
pycom06g04360	2.26998	0.00786848	LOW QUALITY PROTEIN: ethylene-responsive transcription factor 5-like ethylene responsive element binding factor 5
pycom06g04520	-3.35152	0.0312867	hypothetical protein TSUD_156330 hypothetical protein VIGAN_01375200 AP2 domain-containing protein ethylene-responsive transcription factor ERF039-like
pycom06g04880	-2.55535	0.0460381	hypothetical protein CFOL_v3_22014 hypothetical protein GOBAR_AA12660 hypothetical protein TorRG33x02_113000 hypothetical protein CCACVL1_24695 uncharacterized protein LOC103337150
pycom06g05070	5.09438	0.0196401	uncharacterized protein LOC109013130
pycom06g05350	4.21578	7.37e-09	hypothetical protein CDL15_Pgr017749 maspardin-like
pycom06g05480	-5.49778	1.55e-08	Flavonoid 3',5'-hydroxylase geraniol 8-hydroxylase-like isoform X1 cytochrome p450 76m5 cytochrome P450 76M5-like cytochrome P450 76M5-like isoform X1 cytochrome P450 76M5-like isoform X2
pycom06g06000	6.37563	0.00113179	Exostosin-like protein Xyloglucan galactosyltransferase unnamed protein product hypothetical protein LR48_Vigan01g307000 hypothetical protein PRUPE_5G075200 hypothetical protein GLYMA_07G248200
pycom06g06190	-2.2407	0.000735225	Protein NRT1/ PTR FAMILY 6.3 like nitrate transporter, partial LOW QUALITY PROTEIN: protein NRT1/ PTR FAMILY 6.3-like nitrate transporter
pycom06g07440	-3.33675	0.0319231	uncharacterized protein LOC110656975 uncharacterized protein LOC110744799
pycom06g07660	-2.35682	0.0379603	actin-depolymerizing factor 7 isoform X2 hypothetical protein TanjilG_26687 hypothetical protein TanjilG_28690 hypothetical protein TanjilG_07645	Molecular Function:actin binding (GO:0003779); Biological Process:actin filament depolymerization (GO:0030042); Cellular Component:actin cytoskeleton (GO:0015629)
pycom06g07780	6.24687	0.00218657	unnamed protein product LOW QUALITY PROTEIN: probable copper-transporting ATPase HMA5		MAPK signaling pathway - plant: (pxb04016)
pycom06g08310	-2.77688	0.000242483	uncharacterized protein LOC107429855 hypothetical protein CCACVL1_21500 uncharacterized protein LOC110656087 isoform X2 uncharacterized protein Pyn_26249
pycom06g08510	-6.00568	0.00908881	RecName: Full=Beta-carotene hydroxylase 2, chloroplastic; Flags: Precursor		Metabolic pathways: (pxb01100); Biosynthesis of secondary metabolites: (pxb01110)
pycom06g08690	5.74895	0.00216659	uncharacterized protein LOC103941672 uncharacterized protein LOC103406279 uncharacterized protein LOC103417702
pycom06g08710	2.81189	0.0483061	uncharacterized protein LOC103941672 uncharacterized protein LOC103431360 uncharacterized protein LOC103406279 uncharacterized protein LOC103417702
pycom06g08900	3.60404	0.000310053	uncharacterized protein LOC112177705 uncharacterized protein LOC103941672 uncharacterized protein LOC103417701
pycom06g08920	2.84718	0.00493738	hypothetical protein PanWU01x14_301410, partial
pycom06g09310	-3.10445	0.0151456	hypothetical protein GOBAR_DD02318 cation/H+ antiporter 17 hypothetical protein PRUPE_5G111600
pycom06g09590	-2.92039	0.000424997	Plastocyanin-like Umecyanin like uclacyanin 1 umecyanin-like isoform X1 Phytocyanin domain containing protein stellacyanin umecyanin-like blue copper protein-like
pycom06g09650	-3.58972	1.22e-05	hypothetical protein AXX17_AT1G57800 serine/threonine-protein kinase MARK2-like probable serine/threonine-protein kinase DDB_G0278665 isoform X2 MAP/microtubule affinity-regulating kinase 3-like hypot
pycom06g09700	-4.35758	0.00138101	hypothetical protein Pyn_25865 myosin heavy chain, clone 203
pycom06g09740	3.70472	7.93e-05	uncharacterized protein LOC101308375 uncharacterized protein LOC103943758
pycom06g09890	3.35698	3.21e-08	hypothetical protein TSUD_71680 WRKY transcription factor 41 hypothetical protein GOBAR_AA28953 putative WRKY transcription factor 53 WRKY transcription factor 27
pycom06g10790	-5.92831	0.00936504	putative WRKY transcription factor 2, partial probable WRKY transcription factor 33 isoform X2 WRKY protein hypothetical protein CISIN_1g011483mg WRKY transcription factor, partial uncharacterized pro
pycom06g10830	7.36649	2.35e-06	hypothetical protein CICLE_v10023685mg uncharacterized protein LOC103401428
pycom06g10970	-2.2974	7.87e-09	Metal-nicotianamine transporter YSL1, partial metal-nicotianamine transporter YSL1-like isoform X3 LOW QUALITY PROTEIN: metal-nicotianamine transporter YSL1-like
pycom06g11840	5.2834	0.00943592	aquaporin Major intrinsic protein MIP domain-containing protein probable aquaporin NIP5-1 isoform X2 probable aquaporin NIP5-1
pycom06g12510	2.12381	5.15e-12	Casparian strip membrane protein
pycom06g12520	-2.27587	3.91e-07	uncharacterized protein LOC110757167 uncharacterized protein LOC101309576 uncharacterized protein LOC103929982 isoform X1
pycom06g12930	-5.66687	0.0247302	palmitoyl-acyl carrier protein thioesterase, chloroplastic Palmitoyl-acyl carrier protein thioesterase isoform 2		Metabolic pathways: (pxb01100)
pycom06g13200	4.67318	0.00628514	probable inactive purple acid phosphatase 27 isoform X3 probable inactive purple acid phosphatase 27 isoform X1 probable inactive purple acid phosphatase 1 isoform X1
pycom06g13210	-5.07116	2.43e-10	probable inactive purple acid phosphatase 27 isoform X1 hypothetical protein GLYMA_06G170300
pycom06g14020	-5.44562	0.044142	disease resistance protein RPM1-like isoform X1 disease resistance protein RPM1-like isoform X2 LOW QUALITY PROTEIN: disease resistance protein RPM1-like	Molecular Function:ADP binding (GO:0043531)	Plant-pathogen interaction: (pxb04626)
pycom06g14580	6.20835	0.00383512	ABC transporter E family member 2 isoform X2 ABC transporter E family member 2-like isoform X3 ABC transporter E family member 2-like isoform X4 ABC transporter E family member 2-like isoform X5
pycom06g15140	5.89856	0.0116768	hypothetical protein GLYMA_06G179800 short-chain dehydrogenase TIC 32, chloroplastic isoform X2 short-chain dehydrogenase TIC 32, chloroplastic		Metabolic pathways: (pxb01100)
pycom06g15990	-2.52724	1.29e-31	hypothetical protein PHAVU_003G197200g hypothetical protein CUMW_040490 putative DNA glycosylase At3g47830 putative DNA glycosylase superfamily protein
pycom06g16740	-4.00012	9.33e-09	putative pectate lyase 7 pectate lyase LOW QUALITY PROTEIN: pectate lyase-like pectate lyase-like isoform X2 pectate lyase isoform X2 pectate lyase-like		Pentose and glucuronate interconversions: (pxb00040); Metabolic pathways: (pxb01100)
pycom06g16750	-2.18672	0.0423816	hypothetical protein CICLE_v10024236mg isochorismate synthase 2, chloroplastic isoform X2 hypothetical protein PRUPE_5G187000		Metabolic pathways: (pxb01100); Biosynthesis of secondary metabolites: (pxb01110)
pycom06g17030	-6.10915	0.00513821	protein PHYTOCHROME KINASE SUBSTRATE 1-like isoform X1 protein phytochrome kinase substrate 3 hypothetical protein GOBAR_AA01200 protein PHYTOCHROME KINASE SUBSTRATE 1
pycom06g17520	-5.43778	0.0425999	LOW QUALITY PROTEIN: uncharacterized protein At5g01610 uncharacterized protein Pyn_22282 hypothetical protein GLYMA_17G103200 Uncharacterized protein TCM_014119 hypothetical protein CCACVL1_05687 hypo
pycom06g17600	-5.41382	0.0406771	LOW QUALITY PROTEIN: flavin-containing monooxygenase FMO GS-OX-like 9 Flavin-containing monooxygenase flavin-containing monooxygenase FMO GS-OX-like 9 hypothetical protein POPTR_012G067500v3
pycom06g17610	-2.65413	4.16e-08	uncharacterized protein LOC111008620 uncharacterized protein LOC108865881 uncharacterized protein LOC103931024 serine/arginine repetitive matrix protein 2-like
pycom06g17790	8.0637	2.26e-08	flavonoid 3'-monooxygenase-like flavonoid 3' hydroxylase IIb unnamed protein product, partial		Metabolic pathways: (pxb01100); Biosynthesis of secondary metabolites: (pxb01110)
pycom06g17820	-2.16689	0.0202887	uncharacterized protein LOC110753341 isoform X2 uncharacterized protein LOC100796899 uncharacterized protein LOC103437880 isoform X3 uncharacterized protein LOC105351514 isoform X2 uncharacterized pro
pycom06g17890	3.73197	0.0413884	serine/threonine-protein phosphatase 7 serine/threonine-protein phosphatase 7 long form homolog serine/threonine-protein phosphatase 7 long form homolog isoform X1 uncharacterized protein LOC110762319
pycom06g18000	3.01666	8.28e-10	replication protein A 70 kDa DNA-binding subunit B isoform X1 Single-stranded DNA-binding replication protein replication protein A 70 kDa DNA-binding subunit B-like isoform X1 Replication factor-A pr	Biological Process:DNA replication (GO:0006260)	DNA replication: (pxb03030)
pycom06g18620	-5.71067	0.017362	Tetraspanin/Peripherin tetraspanin-11 isoform X1
pycom06g18990	2.06588	1.59e-40	protein ASPARTIC PROTEASE IN GUARD CELL 1-like, partial
pycom06g19070	-5.39131	0.0467006	protein PLANT CADMIUM RESISTANCE 7 LOW QUALITY PROTEIN: protein PLANT CADMIUM RESISTANCE 4-like protein PLANT CADMIUM RESISTANCE 4 hypothetical protein CDL15_Pgr008736 PLAC8 motif-containing protein u
pycom06g19100	-3.24424	3.11e-24	cytochrome P450 CYP736A12-like, partial cytochrome P450 CYP736A12 cytochrome P450 cytochrome P450 CYP736A12-like
pycom06g19310	2.02115	0.00928396	synaptotagmin-4 isoform X2 extended synaptotagmin-1 isoform X2
pycom06g19380	-7.68316	1.91e-07	uncharacterized protein LOC18777492 isoform X3 uncharacterized protein LOC18777492 isoform X4 uncharacterized protein LOC103438011 Uncharacterized protein TCM_012366 isoform 2, partial hypothetical pr
pycom06g19630	2.84612	9.34e-07	alpha-amylase inhibitor/lipid transfer/seed storage family protein precursor non-specific lipid-transfer protein 2-like hypothetical protein CCACVL1_25771 hypothetical protein COLO4_20837 hypothetical
pycom06g20250	2.51762	1.68e-14	Pathogenesis-related thaumatin superfamily protein unnamed protein product Thaumatin thaumatin-like protein
pycom06g20280	-5.01018	9.48e-05	tubulin beta-6 chain-like Beta-6 tubulin isoform 1 tubulin beta-6 chain
pycom06g20830	-3.77946	0.0111818	transcription repressor KAN1-like isoform X2 putative transcription factor KAN2 isoform X1
pycom06g21030	2.29665	0.0451311	hypothetical protein CISIN_1g009713mg hypothetical protein PRUPE_8G055400	Molecular Function:DNA-directed DNA polymerase activity (GO:0003887); Biological Process:DNA replication (GO:0006260)	DNA replication: (pxb03030)
pycom06g21090	-2.74658	0.0390823	uncharacterized protein LOC110414748 isoform X5 uncharacterized protein LOC103338890 isoform X2 uncharacterized protein LOC110746742 isoform X1 uncharacterized protein LOC101310807 isoform X1 uncharac
pycom06g21670	-2.9142	0.0152239	uncharacterized protein LOC104425893 isoform X2 uncharacterized protein LOC112094309 isoform X2 uncharacterized protein LOC112019722 isoform X2 hypothetical protein GLYMA_16G209900 uncharacterized pro
pycom07g00030	-6.01472	0.00556175	uncharacterized protein LOC100242579 isoform X1 uncharacterized protein LOC21388107 uncharacterized protein LOC109010970 uncharacterized protein LOC110669347 uncharacterized protein LOC109010971, part
pycom07g00280	2.82005	6.47e-07	uncharacterized protein LOC110414472 isoform X2 uncharacterized protein LOC103947153 uncharacterized protein LOC103945822		Metabolic pathways: (pxb01100); Biosynthesis of secondary metabolites: (pxb01110)
pycom07g01580	5.92932	0.0125663	hypothetical protein MANES_S060700 cinnamoyl-CoA reductase 1-like isoform X2 cinnamoyl-CoA reductase 1 isoform X2 cinnamyl alcohol dehydrogenase 2, partial
pycom07g03070	3.25624	0.000152905	Drug/metabolite transporter hypothetical protein CDL15_Pgr016200
pycom07g03580	-2.93051	0.00126723	lon protease homolog 1, mitochondrial isoform X1 lon protease homolog 1, mitochondrial-like isoform X2
pycom07g03650	-5.24058	0.0133874	LOW QUALITY PROTEIN: phosphatidylinositol 4-phosphate 5-kinase 6-like phosphatidylinositol 4-phosphate 5-kinase 6 hypothetical protein PHAVU_005G026200g phosphatidylinositol 4-phosphate 5-kinase 6-lik		Metabolic pathways: (pxb01100); Inositol phosphate metabolism: (pxb00562)
pycom07g04080	-2.04364	0.00186753	protein argonaute 4-like isoform X2 Protein argonaute like hypothetical protein PRUPE_6G154800 hypothetical protein GOBAR_AA13495 protein argonaute 4A-like, partial
pycom07g04760	-5.87299	0.00883933	carbonyl reductase, putative +-neomenthol dehydrogenase-like isoform X1 +-neomenthol dehydrogenase-like isoform X2
pycom07g06110	-4.46568	0.0273848	non-specific phospholipase C4-like non-specific phospholipase C3-like non-specific phospholipase C4-like isoform X2 non-specific phospholipase C3 isoform X2		Metabolic pathways: (pxb01100); Biosynthesis of secondary metabolites: (pxb01110)
pycom07g06420	-4.85764	0.0435655	putative periplasmic binding protein-like I glutamate receptor 1.4-like LOW QUALITY PROTEIN: glutamate receptor 1.3-like Glutamate-gated kainate-type ion channel receptor subunit GluR5
pycom07g07070	2.48405	0.0411579	hypothetical protein TorRG33x02_045780 uncharacterized protein Pyn_25882 uncharacterized protein LOC103331453 uncharacterized protein LOC103929740
pycom07g07740	2.33974	0.00202088	eukaryotic translation initiation factor 4G-like isoform X2 26S proteasome regulatory complex, non-ATPase subcomplex, Rpn1 subunit eukaryotic translation initiation factor 4G-like
pycom07g08560	3.62615	0.0111755	TMV resistance protein N-like isoform X1 hypothetical protein PRUPE_4G260900	Molecular Function:ADP binding (GO:0043531)
pycom07g11750	-6.39441	0.00122339	glyoxylate/hydroxypyruvate reductase HPR3 isoform X1
pycom07g12240	-2.09964	4.52e-07	pentatricopeptide repeat-containing protein At4g21065 pentatricopeptide repeat-containing protein At2g03880, mitochondrial isoform X1
pycom07g12570	-3.09447	0.0368865	uncharacterized protein LOC18787733 +-neomenthol dehydrogenase-like isoform X1 +-neomenthol dehydrogenase +-neomenthol dehydrogenase-like isoform X2 hypothetical protein PRUPE_2G160100		Biosynthesis of secondary metabolites: (pxb01110); Monoterpenoid biosynthesis: (pxb00902)
pycom07g12730	-2.282	0.0208481	golgin candidate 3 isoform X1 LOW QUALITY PROTEIN: golgin candidate 3-like golgin candidate 4 isoform X1 golgin candidate 3
pycom07g13180	-5.74993	0.0147987	protein TRANSPARENT TESTA 12-like contains regions of similarity to Haemophilus influenzae permease SP:P38767 protein DETOXIFICATION 34-like, partial protein DETOXIFICATION 34-like unnamed protein p
pycom07g13390	6.68143	0.000697406	uncharacterized protein LOC103959551 isoform X2 uncharacterized protein LOC103926741 uncharacterized protein LOC108866930 uncharacterized protein LOC103407830
pycom07g13800	-6.40152	0.00114517	actin-depolymerizing factor hypothetical protein CDL15_Pgr018806 hypothetical protein PRUPE_2G165300	Molecular Function:actin binding (GO:0003779); Biological Process:actin filament depolymerization (GO:0030042); Cellular Component:actin cytoskeleton (GO:0015629)
pycom07g14900	-5.69791	0.0200778	UV-stimulated scaffold protein A homolog isoform X1 unnamed protein product
pycom07g15080	5.72858	0.0209731	hypothetical protein CCACVL1_21937
pycom07g15690	3.02503	0.0114755	caffeic acid 3-O-methyltransferase-like isoform X1 caffeic acid 3-O-methyltransferase isoform X2 3,5-dihydroxybiphenyl O-methyltransferase		Metabolic pathways: (pxb01100); Biosynthesis of secondary metabolites: (pxb01110)
pycom07g15840	-2.3183	0.00309578	hypothetical protein Pyn_40823 uncharacterized protein LOC103964786 isoform X2 NAC domain-containing protein 2 NAC transcription factor 29-like
pycom07g15850	-6.17741	0.00242368	INCONCLUSIVE hypothetical protein CIHG_04466 INCONCLUSIVE hypothetical protein CPAG_00343
pycom07g16090	3.13956	0.0283548	hypothetical protein PRUPE_2G204200 hypothetical protein PRUPE_2G204500 Metalloendoproteinase 1 precursor, putative	Cellular Component:extracellular matrix (GO:0031012)
pycom07g16790	-2.81769	0.000258008	F-box protein, partial F-box/LRR-repeat protein At3g48880-like uncharacterized protein LOC112169876 hypothetical protein Pyn_02538 F-box protein FBW2 putative F-box/LRR-repeat protein 23
pycom07g16810	-2.26617	0.000159003	hypothetical protein AQUCO_06200006v1 hypothetical protein CDL15_Pgr026048 hypothetical protein CISIN_1g0045762mg, partial protein ENHANCED DISEASE RESISTANCE 2-like isoform X2
pycom07g16820	-2.87051	0.047876	hypothetical protein MIMGU_mgv1a003017mg protein ENHANCED DISEASE RESISTANCE 2 hypothetical protein JCGZ_20056 hypothetical protein POPTR_008G038800v3
pycom07g16940	-2.26774	9.85e-07	uncharacterized protein LOC21396582 tyrosine-specific transport protein-like isoform X1 uncharacterized protein LOC103937184 isoform X1
pycom07g17050	-2.60057	3.65e-23	MLO-like protein 12 isoform X1 MLO1 Seven transmembrane MLO family protein MLO-like protein 6	Biological Process:defense response (GO:0006952)
pycom07g17060	-2.38249	1e-07	Tetraspanin/Peripherin tetraspanin-6 tetraspanin-6-like isoform X1 tetraspanin-6-like
pycom07g17120	-4.58678	0.00873744	general transcription factor IIF subunit 2 isoform X2 transcription initiation factor IIF subunit beta hypothetical protein POPTR_002G028900v3 transcription initiation factor IIF subunit beta-like tra
pycom07g17160	5.03434	9.17e-06	uncharacterized protein LOC18785892 Uncharacterized protein TCM_043094
pycom07g17740	2.99802	0.00813894	RecName: Full=Chalcone--flavonone isomerase; Short=Chalcone isomerase		Metabolic pathways: (pxb01100); Biosynthesis of secondary metabolites: (pxb01110)
pycom07g18060	-5.50534	0.0431846	photosynthetic NDH subunit of lumenal location 1, chloroplastic isoform X2 PsbP family hypothetical protein MANES_10G034800 photosynthetic NDH subunit of lumenal location 1, chloroplastic-like, partia
pycom07g18360	-3.28159	0.0396374	methionine-tRNA ligase-like protein probable methionine--tRNA ligase, mitochondrial isoform X2 methionine--tRNA ligase, chloroplastic/mitochondrial methionine--tRNA ligase, chloroplastic/mitochondrial		Metabolic pathways: (pxb01100)
pycom07g18510	4.06563	1.08e-19	very-long-chain enoyl-CoA reductase isoform X1 hypothetical protein CRG98_007253 enoyl-ACP reductase 3-oxo-5-alpha-steroid 4-dehydrogenase, C-terminal 3-oxo-5-alpha-steroid 4-dehydrogenase		Metabolic pathways: (pxb01100); Biosynthesis of secondary metabolites: (pxb01110)
pycom07g18550	-4.39626	1.97e-07	hypothetical protein LR48_Vigan549s010900 endo-1,3-beta-glucanase endo-1,3-beta-glucanase-like protein glucan endo-1,3-beta-glucosidase-like isoform X1 Glycoside hydrolase, partial	Molecular Function:hydrolase activity hydrolyzing O-glycosyl compounds (GO:0004553)
pycom07g18560	-2.72084	7.23e-41	hypothetical protein LR48_Vigan549s010900 glucan endo-1,3-beta-glucosidase-like Glyco_hydro_17 domain-containing protein/X8 domain-containing protein, partial	Molecular Function:hydrolase activity hydrolyzing O-glycosyl compounds (GO:0004553)
pycom07g19280	5.21912	0.0397256	putative cucumisin hypothetical protein PRUPE_2G242200 subtilisin-like protease SBT4.14 isoform X2 cucumisin-like, partial
pycom07g19720	6.54285	0.000807921	BAHD acyltransferase DCR-like LOW QUALITY PROTEIN: uncharacterized acetyltransferase At3g50280 putative acetyltransferase
pycom07g20060	-2.13101	0.0291563	hypothetical protein JCGZ_01261
pycom07g20540	-5.62262	0.0273379	hypothetical protein CUMW_052370 hypothetical protein CICLE_v10031038mg DEAD-box ATP-dependent RNA helicase 18-like isoform X2 putative RNA helicase
pycom07g21080	2.14397	2.66e-07	mini-chromosome maintenance complex-binding protein isoform X3 unnamed protein product mini-chromosome maintenance complex-binding protein-like unnamed protein product, partial mini-chromosome mainten
pycom07g21090	-2.26155	1.97e-06	hypothetical protein PHAVU_009G142800g Expansin-A8 -like protein unknown expansin-A2 expansin 2 precursor	Biological Process:plant-type cell wall organization (GO:0009664); Cellular Component:extracellular region (GO:0005576)
pycom07g21190	-6.19241	0.00294203	hypothetical protein GOBAR_AA21995 hypothetical protein COLO4_19422 hypothetical protein CISIN_1g042079mg hypothetical protein CCACVL1_22329 two-component response regulator ARR17
pycom07g21320	2.74286	1.25e-09	Kinase interacting family protein, putative isoform 1 protein NETWORKED 4A-like isoform X1 hypothetical protein L484_002054 protein NETWORKED 4A-like, partial	Molecular Function:actin binding (GO:0003779)
pycom07g21700	2.19887	0.0467912	iron superoxide dismutase 2, partial chloroplast Fe superoxide dismutase
pycom07g22640	6.17457	0.00650195	conserved oligomeric Golgi complex subunit 7 isoform X1 hypothetical protein GOBAR_DD14758 hypothetical protein GOBAR_AA13163 conserved oligomeric Golgi complex subunit 7-like conserved oligomeric Gol
pycom07g23230	6.10134	0.00497935	disease resistance protein RPM1-like isoform X2 disease resistance protein RPM1-like isoform X1 disease resistance protein RPM1-like isoform X3 NBS-LRR-like protein, partial	Molecular Function:ADP binding (GO:0043531)
pycom07g23430	5.91315	0.011579	uncharacterized protein LOC18033069 hypothetical protein CUMW_058510 hypothetical protein CICLE_v10004987mg uncharacterized protein LOC103439668 uncharacterized protein LOC103941252 uncharacterized pr
pycom07g24670	6.21172	0.00373313	hypothetical protein CRG98_027475, partial
pycom07g26220	-2.86541	0.00692946	O-acyltransferase O-acyltransferase WSD1-like isoform X4 O-acyltransferase WSD1 O-acyltransferase WSD1-like isoform X3
pycom07g26700	-2.73811	0.000434934	calumenin-B isoform X1 reticulocalbin-2 isoform X2 calumenin isoform X2 calumenin isoform X1 calumenin-like
pycom07g27450	-6.42047	0.00134995	myb-like protein X hypothetical protein CDL15_Pgr023106 heavy metal-associated isoprenylated plant protein 3-like nucleolar protein 58-like
pycom07g27550	-2.78081	3.99e-31	uncharacterized protein LOC103951635
pycom07g28180	-2.46949	5.53e-25	protein EXORDIUM-like 6 isoform X1 Phosphate-induced protein putative phosphate-induced protein
pycom08g00820	-2.11477	1.34e-63	GDSL esterase/lipase EXL3-like GDSL esterase/lipase EXL3-like isoform X3
pycom08g00960	3.06127	0.0242153	kinesin-like protein KIN-6 isoform X2 kinesin-like protein KIN-6 isoform X3 kinesin-like protein KIF22-A
pycom08g01160	3.09218	0.00162087	gibberellin-regulated protein 1-like isoform X1 Snakin-2
pycom08g01450	-5.89283	0.00841615	hypothetical protein GOBAR_DD14194 aldehyde oxidase GLOX1-like hypothetical protein COLO4_26187
pycom08g02110	-2.88767	2.44e-08	carboxyl methyltransferase		Biosynthesis of secondary metabolites: (pxb01110); alpha-Linolenic acid metabolism: (pxb00592)
pycom08g02360	3.16544	0.00168468	uncharacterized protein LOC8288949 uncharacterized protein LOC103955387 isoform X2
pycom08g02800	-2.96932	4.48e-30	NEDD8-conjugating enzyme Ubc12 Ubiquitin-conjugating enzyme, E2 NEDD8-conjugating enzyme Ubc12-like isoform X2
pycom08g02910	-2.30523	1.13e-05	pathogenesis-related protein 5 pathogenesis-related protein 5-like thaumatin-like protein 3 hypothetical protein CDL15_Pgr008601 LOW QUALITY PROTEIN: pathogenesis-related protein 5-like
pycom08g03360	2.90853	3.76e-11	Serpin-ZX like serpin-ZX serpin-ZX-like isoform X1 serpin-ZX-like isoform X2
pycom08g03460	-3.28617	0.000425681	calcineurin B-like protein 10 calcineurin B-like protein 10 isoform X2 calcineurin B-like protein 10 isoform X1
pycom08g03620	-2.49747	9.13e-07	hypothetical protein PRUPE_1G401200 hypothetical protein B456_010G094400
pycom08g03690	-3.38692	0.00427694	putative disease resistance protein RGA3, partial disease resistance protein RGA2-like	Molecular Function:ADP binding (GO:0043531)
pycom08g04440	-6.58252	0.000497869	kinase, putative hypothetical protein PRUPE_8G117500 L-type lectin-domain containing receptor kinase IX.1-like
pycom08g05060	3.78853	0.0048095	Protein REVERSION-TO-ETHYLENE SENSITIVITY protein REVERSION-TO-ETHYLENE SENSITIVITY1 isoform X4 uncharacterized protein LOC100779664 hypothetical protein CCACVL1_20915 hypothetical protein MANES_16G08		MAPK signaling pathway - plant: (pxb04016)
pycom08g05250	-2.81223	0.00545325	Glutaredoxin-C6, partial hypothetical protein CRG98_043405 hypothetical protein CDL15_Pgr015601 hypothetical protein VIGAN_03252400 glutaredoxin 2.1
pycom08g05300	-2.85528	0.0452539	hypothetical protein KK1_009531 hypothetical protein PRUPE_1G409500 hypothetical protein LR48_Vigan07g255600 unnamed protein product hypothetical protein L195_g012320
pycom08g05450	-5.14405	0.00112634	U-box domain-containing protein 35-like isoform X3 U-box domain-containing protein 51 isoform X4 U-box domain-containing protein 51-like U-box domain-containing protein 35-like isoform X2
pycom08g05470	2.48144	3.89e-11	uncharacterized protein LOC105119699 uncharacterized protein LOC103927515 uncharacterized protein LOC105122166
pycom08g05660	2.75298	0.00667379	hypothetical protein VITISV_012137 CII small heat shock protein 1 small heat shock protein 4 17.1 kDa class II heat shock protein 17.1 kDa class II heat shock protein-like
pycom08g06410	2.36576	0.00022992	AP2-like ethylene-responsive transcription factor ANT isoform X3 hypothetical protein JCGZ_15986 LOW QUALITY PROTEIN: AP2-like ethylene-responsive transcription factor CRL5 aintegumenta
pycom08g06510	2.05972	0.0287824	hypothetical protein COLO4_28466 kinesin-related protein 11
pycom08g07510	-5.52045	0.0290508	hypothetical protein DM860_006629 uncharacterized protein LOC112169782 uncharacterized protein LOC101292566
pycom08g07690	2.87305	0.0294002	LOW QUALITY PROTEIN: probable WRKY transcription factor 7 WRKY8 WRKY protein WRKY transcription factor IId-4
pycom08g07990	-3.00067	0.00496657	hypothetical protein CQW23_29938 subtilisin-like protease SBT1.9 isoform X1 hypothetical protein CQW23_28775
pycom08g08360	4.99341	0.0275555	hypothetical protein JCGZ_04273 probable calcium-binding protein CML16 probable calcium-binding protein CML18 isoform X1 putative EF-hand domain pair protein		Plant-pathogen interaction: (pxb04626)
pycom08g08400	2.13844	0.0167056	phosphatidate phosphatase PAH2-like isoform X2 putative phosphatidate phosphatase phosphatidate phosphatase PAH2 phosphatidate phosphatase PAH2 isoform X1 hypothetical protein PRUPE_1G437400
pycom08g08520	2.14667	9.34e-09	hypothetical protein CUMW_044670 hypothetical protein CCACVL1_13969 succinate dehydrogenase subunit 5, mitochondrial-like isoform X2 Succinate dehydrogenase 5 succinate dehydrogenase subunit 5, mitoch
pycom08g09230	5.4624	0.0475731	auxin-responsive protein IAA2 isoform X2 auxin-responsive protein IAA26, partial
pycom08g10450	-6.8995	3.44e-06	Pkinase domain-containing protein/Usp domain-containing protein Kinase protein with adenine nucleotide alpha hydrolases-like domain
pycom08g10720	-5.60721	0.0255951	high mobility group nucleosome-binding domain-containing protein 5-like
pycom08g10830	-2.01178	0.00917696	uncharacterized protein LOC103929442 uncharacterized protein LOC108868122 histone H3, partial
pycom08g11330	-2.98768	4.62e-96	fasciclin-like arabinogalactan protein 14 hypothetical protein CRG98_041468 FAS1 domain containing protein fasciclin-like arabinogalactan protein 3
pycom08g11710	-2.34359	0.000125782	putative 2-oxoglutarate-dependent dioxygenase AOP1 probable inactive 2-oxoglutarate-dependent dioxygenase AOP2 2OG-FeII_Oxy domain-containing protein/DIOX_N domain-containing protein
pycom08g12100	2.3164	3e-09	caffeic acid 3-O-methyltransferase-like isoform X1 anthranilate N-methyltransferase caffeic acid 3-O-methyltransferase 1-like		Metabolic pathways: (pxb01100); Biosynthesis of secondary metabolites: (pxb01110)
pycom08g12880	-6.0564	0.00362369	ACT domain-containing protein, partial
pycom08g13030	2.55424	0.0213289	LOW QUALITY PROTEIN: hypothetical protein PanWU01x14_141790
pycom08g13070	3.63105	0.0388018	INCONCLUSIVE LOW QUALITY PROTEIN: hypothetical protein PanWU01x14_141790 LOW QUALITY PROTEIN: hypothetical protein PanWU01x14_141790
pycom08g13110	4.69248	0.00140634	major allergen Pru av 1 ribonuclease-like PR-10d major allergen Mal d 1.03F major allergen Mal d 1.03D	Molecular Function:abscisic acid binding (GO:0010427); Molecular Function:signaling receptor activity (GO:0038023); Molecular Function:protein phosphatase inhibitor activity (GO:0004864); Biological Process:defense response (GO:0006952); Biological Process:abscisic acid-activated signaling pathway (GO:0009738)
pycom08g13280	3.68054	2.38e-10	hypothetical protein B456_009G060100 hypothetical protein CCACVL1_23374 hypothetical protein PanWU01x14_332230 uncharacterized protein LOC112169741 uncharacterized protein LOC110766442 uncharacterized
pycom08g13590	2.18169	0.0386946	DEAD-box ATP-dependent RNA helicase 32 isoform X1 unnamed protein product hypothetical protein CDL15_Pgr002521 hypothetical protein CUMW_193820
pycom08g14810	-3.39017	7.07e-05	hypothetical protein PHAVU_008G168400g uncharacterized protein LOC111299837 uncharacterized protein LOC107608412 transcriptional regulatory protein DOT6 uncharacterized protein LOC108867926
pycom08g16500	-2.27952	5.44e-42	LOW QUALITY PROTEIN: oligopeptide transporter 3 unnamed protein product, partial
pycom08g17750	2.16606	0.000149577	pectin acetylesterase 8 isoform X1 pectin acetylesterase 8 isoform X3 pectin acetylesterase 8-like
pycom08g18380	5.1093	0.016508	ethylene-responsive transcription factor ERF020 isoform X2 hypothetical protein CUMW_195100 AP2/ERF domain containing protein ethylene-responsive transcription factor ERF019-like ethylene-responsive t
pycom08g18420	7.16967	8.13e-06	ethylene-responsive transcription factor ERF020-like ethylene-responsive transcription factor ERF019-like
pycom08g18430	7.54299	9.85e-07	ethylene-responsive transcription factor ERF020 isoform X2 hypothetical protein CUMW_195100 AP2/ERF domain containing protein ethylene-responsive transcription factor ERF019-like ethylene-responsive t
pycom08g19050	7.29966	4.23e-06	receptor homology region, transmembrane domain- and RING domain-containing protein 2-like Receptory region, transmembrane domain- and RING domain-containing protein receptor homology region, transmemb
pycom08g19680	5.58032	0.00654802	protein SIEVE ELEMENT OCCLUSION B-like isoform X1 uncharacterized protein LOC101298363 uncharacterized protein LOC103441788
pycom09g01070	3.55207	0.000173947	uncharacterized protein LOC110631073 isoform X2 uncharacterized protein LOC103442498 isoform X2 uncharacterized protein LOC103947813 isoform X2 uncharacterized protein LOC103495727 isoform X1
pycom09g02130	2.06833	7.75e-06	uncharacterized protein LOC103329508 uncharacterized protein LOC18784135 uncharacterized protein LOC103942011 uncharacterized protein LOC108332868 uncharacterized protein LOC18784340
pycom09g02200	-6.1597	0.0022109	Equilibrative nucleoside transporter Major facilitator superfamily protein isoform 2 Equilibrative nucleotide transporter 3, partial Major facilitator superfamily protein isoform 1
pycom09g02610	-2.11138	0.00677069	hypothetical protein GOBAR_DD30050 BTB/POZ domain-containing protein BTB/POZ domain-containing protein At3g22104-like Phototropic-responsive NPH3 family protein, putative isoform 1 BTB/POZ domain-cont
pycom09g03030	-2.83215	0.0363384	Glutamate receptor 3.4 like glutamate receptor 3.5 LOW QUALITY PROTEIN: glutamate receptor 3.4-like
pycom09g03130	4.94321	0.00692802	INCONCLUSIVE PREDICTED: uncharacterized protein LOC18610099 INCONCLUSIVE hypothetical protein glysoja_021759
pycom09g03240	-5.86764	0.011426	transcription factor MYB101-like isoform X1 transcription factor GAMYB-like isoform X1 myb-like protein A
pycom09g03270	-2.72775	0.0290363	5'-adenylylsulfate reductase 1, chloroplastic-like
pycom09g03390	-6.6767	0.000243819	hypothetical protein PHAVU_011G124800g Tetratricopeptide-like helical domain containing protein hypothetical protein CUMW_174730
pycom09g03400	-5.7856	0.0138342	hypothetical protein PRUPE_3G214400 transferase, putative cellulose synthase-like protein H1 isoform X2 LOW QUALITY PROTEIN: cellulose synthase-like protein H1	Molecular Function:cellulose synthase (UDP-forming) activity (GO:0016760); Biological Process:cellulose biosynthetic process (GO:0030244)
pycom09g03590	-5.02869	0.00341665	dirigent protein 2 hypothetical protein EUGRSUZ_A01112 dirigent protein 22-like
pycom09g03730	-4.41922	7.54e-16	protein NRT1/ PTR FAMILY 6.4-like isoform X1 protein NRT1/ PTR FAMILY 6.4 isoform X1 protein NRT1/ PTR FAMILY 6.4 isoform X2 hypothetical protein CISIN_1g008231mg Major facilitator superfamily protein
pycom09g04390	-4.86722	0.0336081	fimbrin-5-like isoform X2 Dystrophin
pycom09g04480	-2.3931	0.0275727	putative polygalacturonase exopolygalacturonase exopolygalacturonase-like exopolygalacturonase-like, partial		Pentose and glucuronate interconversions: (pxb00040); Metabolic pathways: (pxb01100)
pycom09g04490	-2.70538	0.0392833	putative polygalacturonase exopolygalacturonase-like isoform X1 exopolygalacturonase-like exopolygalacturonase-like, partial		Pentose and glucuronate interconversions: (pxb00040); Metabolic pathways: (pxb01100)
pycom09g04500	-3.35438	3.81e-19	putative polygalacturonase exopolygalacturonase exopolygalacturonase-like exopolygalacturonase-like, partial		Pentose and glucuronate interconversions: (pxb00040); Metabolic pathways: (pxb01100)
pycom09g04800	-2.31846	0.0293708	F-box-like domain-containing protein, partial F-box protein SNE-like
pycom09g05740	-8.01145	2.27e-08	7-deoxyloganetin glucosyltransferase, partial
pycom09g05980	3.79926	2.16e-107	hypothetical protein PRUPE_3G186500 Gamma aminobutyrate transaminase probable gamma-aminobutyrate transaminase 3, mitochondrial gamma aminobutyrate transaminase 1, mitochondrial-like gamma-aminobutyra		Metabolic pathways: (pxb01100)
pycom09g06130	5.02924	0.0480746	putative UDP-glucose flavonoid 3-O-glucosyltransferase 3 uDP-glycosyltransferase 71A15 UDP-glycosyltransferase 71A15-like
pycom09g06140	3.90613	0.0135203	uDP-glycosyltransferase 71A15 UDP-glycosyltransferase 71A15-like
pycom09g06200	4.03188	6.6e-12	UDP-glycosyltransferase 71A15 UDP-glycosyltransferase 71A15-like hypothetical protein CISIN_1g045029mg hypothetical protein CUMW_281650 hypothetical protein Pyn_38401
pycom09g06230	-4.07735	3.44e-10	UDPGT domain-containing protein, partial UDP-glycosyltransferase 71K1-like anthocyanidin 3-O-glucosyltransferase 2-like isoform X3 anthocyanidin 3-O-glucosyltransferase 2-like isoform X1
pycom09g06260	2.65208	0.0147757	7-deoxyloganetin glucosyltransferase 7-deoxyloganetin glucosyltransferase-like isoform X5 7-deoxyloganetin glucosyltransferase-like isoform X2
pycom09g06270	-6.96528	3.05e-05	7-deoxyloganetin glucosyltransferase 7-deoxyloganetin glucosyltransferase-like, partial
pycom09g06780	-4.80369	0.0401969	hypothetical protein GLYMA_08G307100 transcription factor JUNGBRUNNEN 1 isoform X1 LOW QUALITY PROTEIN: transcription factor JUNGBRUNNEN 1-like transcription factor JUNGBRUNNEN 1-like isoform X2 trans
pycom09g07000	6.04799	0.00730734	callose synthase 7-like isoform X2 hypothetical protein CICLE_v10030478mg callose synthase 7 isoform X3 hypothetical protein CRG98_023920
pycom09g07160	-2.77311	0.00387784	putative xyloglucan endotransglucosylase/hydrolase protein 16 xyloglucan endotransglucosylase/hydrolase 2 Xyloglucan endotransglucosylase/hydrolase 15 xyloglucan endotransglucosylase/hydrolase protein	Molecular Function:hydrolase activity hydrolyzing O-glycosyl compounds (GO:0004553)
pycom09g07830	-9.36621	1.37e-12	cancer/testis antigen 47B-like
pycom09g07910	2.45062	0.00838589	uncharacterized protein LOC102603468 NUT family member protein hypothetical protein POPTR_010G251000v3 hypothetical protein CICLE_v10026904mg
pycom09g08020	-9.39658	1.47e-12	hypothetical protein CFOL_v3_29692 hypothetical protein Csa_1G642550
pycom09g08030	-8.48026	1.09e-09	hypothetical protein X888_5263 uncharacterized protein LOC108219558 uncharacterized protein LOC107410518 uncharacterized protein LOC103424346 predicted protein
pycom09g08500	-5.9892	0.00593958	pollen receptor-like kinase 4 isoform X2 pollen receptor-like kinase 4 pollen receptor-like kinase 4, partial
pycom09g09020	2.55071	0.0198589	pectinesterase 3-like unknown pectin methylesterase, partial pectinesterase, partial		Pentose and glucuronate interconversions: (pxb00040); Metabolic pathways: (pxb01100)
pycom09g09830	2.15922	0.00289817	Linoleate 13S-lipoxygenase lipoxygenase linoleate 13S-lipoxygenase 3-1, chloroplastic hypothetical protein B456_011G060400 lipoxygenase 3, chloroplastic-like		Metabolic pathways: (pxb01100); Biosynthesis of secondary metabolites: (pxb01110)
pycom09g10050	-5.54715	0.037052	uncharacterized protein LOC107435834 uncharacterized protein LOC108212719 Uncharacterized protein TCM_041206 uncharacterized protein LOC100819249 uncharacterized protein LOC18783620 isoform X2 unchara
pycom09g10390	-6.01539	0.0045945	hypothetical protein GOBAR_AA26548 hypothetical protein CCACVL1_18699 hydroxyproline-rich glycoprotein family protein ras-associated and pleckstrin homology domains-containing protein 1-like isoform X
pycom09g11610	5.87013	0.0101548	probable LRR receptor-like serine/threonine-protein kinase At1g05700 isoform X2 putative lrr receptor-like serine/threonine-protein kinase
pycom09g11640	-4.71419	2.27e-08	probable LRR receptor-like serine/threonine-protein kinase At1g05700 isoform X2 probable LRR receptor-like serine/threonine-protein kinase At4g20450 LRR receptor-like serine/threonine-protein kinase I
pycom09g11710	-2.22655	0.000798879	hypothetical protein CISIN_1g045262mg, partial protein CHUP1, chloroplastic hypothetical protein CDL15_Pgr013187 protein CHUP1, chloroplastic isoform X1 Actin binding family protein, putative isoform
pycom09g12270	5.89955	0.0158295	CASP-like protein 3A2 unnamed protein product hypothetical protein JCGZ_24878
pycom09g12320	-5.02062	0.0228204	hypothetical protein AALP_AA4G039200 uncharacterized protein LOC108320522 uncharacterized protein LOC103443777 uncharacterized protein LOC103944890
pycom09g12420	2.26642	1.63e-12	auxin-responsive protein IAA27 isoform X2 auxin-responsive protein IAA27 auxin-responsive protein IAA21-like isoform X1 LOW QUALITY PROTEIN: auxin-responsive protein IAA21-like auxin-responsive protei
pycom09g12950	-2.69762	0.00138848	uncharacterized protein LOC103441839 uncharacterized protein Pyn_27196 uncharacterized protein LOC103944882
pycom09g13310	2.07334	0.00349714	No hits found
pycom09g13430	2.55083	0.0282025	hypothetical protein B456_011G079200 pleiotropic drug resistance protein 1-like LOW QUALITY PROTEIN: pleiotropic drug resistance protein TUR2-like pleiotropic drug resistance protein TUR2 pleiotropic
pycom09g15120	-5.93259	0.00971561	probable pre-mRNA-splicing factor ATP-dependent RNA helicase DEAH5 isoform X2 hypothetical protein CUMW_181960 hypothetical protein PHAVU_001G008600g DEAH-box RNA helicase LOW QUALITY PROTEIN: probabl
pycom09g15340	-3.41808	0.0123045	uncharacterized protein LOC11417998 uncharacterized protein LOC104802264 uncharacterized protein LOC17887642 uncharacterized protein LOC104446943 uncharacterized protein LOC101313135
pycom09g16360	-3.53514	1.2e-42	uncharacterized protein LOC105764211 uncharacterized protein LOC111308465 isoform X1 uncharacterized protein LOC105134588 uncharacterized protein LOC18104619 uncharacterized protein LOC103440258
pycom09g16750	-5.8456	0.0155326	B-box zinc finger protein 24-like isoform X1 B-box zinc finger protein 24 STO COL domain class transcription factor
pycom09g16990	-5.5539	0.026404	probable S-adenosylmethionine-dependent methyltransferase At5g38100 isoform X1 probable S-adenosylmethionine-dependent methyltransferase At5g38780, partial farnesoic acid carboxyl-O-methyltransferase-
pycom09g17940	-5.7909	0.0132894	unnamed protein product zinc finger protein 4
pycom09g18640	3.41637	0.0333461	glutamate decarboxylase-like hypothetical protein GOBAR_DD25287 glutamate decarboxylase 1-like glutamate decarboxylase 2		Metabolic pathways: (pxb01100); Biosynthesis of secondary metabolites: (pxb01110)
pycom09g18840	-2.11315	0.00591812	hypothetical protein PHAVU_006G085900g hypothetical protein CISIN_1g039105mg probable polyamine oxidase 4 Polyamine oxidase polyamine oxidase 4		Metabolic pathways: (pxb01100); Arginine and proline metabolism: (pxb00330)
pycom09g18900	2.51752	0.0238777	regulator of nonsense transcripts 1 isoform X2 probable helicase senataxin isoform X1
pycom1094g00100	-3.09816	0.000693921	late embryogenesis abundant protein 2 isoform X1 late embryogenesis abundant protein 1-like putative uncharacterized protein DDB_G0282133
pycom10g00870	-2.13474	0.0175428	alcohol dehydrogenase, partial		Metabolic pathways: (pxb01100); Biosynthesis of secondary metabolites: (pxb01110)
pycom10g01760	3.57943	0.0134214	uncharacterized protein LOC112171243 early nodulin-20
pycom10g02120	4.83693	0.00724912	hypothetical protein GOBAR_DD19192 Pkinase_Tyr domain-containing protein phytosulfokine receptor 1-like leucine-rich repeat receptor protein kinase EMS1-like
pycom10g02140	2.40599	0.00104866	hypothetical protein GOBAR_DD19192 Kinase superfamily protein, putative tyrosine-sulfated glycopeptide receptor 1
pycom10g02330	4.81544	0.00841748	TIR-NBS-LRR hypothetical protein CISIN_1g001889mg uncharacterized protein LOC112169469 disease resistance protein RML1B-like
pycom10g02520	3.45003	0.000960112	uncharacterized protein LOC103934691 isoform X3 uncharacterized protein LOC103934691 isoform X1
pycom10g02880	5.90653	0.00883349	pentatricopeptide repeat-containing protein, mitochondrial pentatricopeptide repeat-containing protein At2g17525, mitochondrial, partial hypothetical protein L484_000081
pycom10g03830	6.67458	0.000169977	protein DMR6-LIKE OXYGENASE 2-like isoform X1
pycom10g05020	5.26409	5.03e-07	GATA transcription factor hypothetical protein B456_005G247900 GATA domain class transcription factor
pycom10g05470	-4.2627	0.00025744	probable receptor-like protein kinase At2g21480 isoform X2 probable receptor-like protein kinase At4g39110 isoform X3 BnaC03g60370D
pycom10g05620	-4.01902	1.11e-06	uncharacterized protein LOC100798374 isoform X1 phosphatidylinositol/phosphatidylcholine transfer protein SFH3 phosphatidylinositol/phosphatidylcholine transfer protein SFH3 isoform X1 Sec14 cytosolic
pycom10g05630	-2.45687	0.00212745	phosphatidylinositol/phosphatidylcholine transfer protein SFH1-like isoform X2 phosphatidylinositol/phosphatidylcholine transfer protein SFH3-like isoform X4
pycom10g05660	-2.26543	2.94e-65	SABATH methyltransferase 12 hypothetical protein B456_005G2452001, partial probable caffeine synthase 3 isoform X2 hypothetical protein PRUPE_8G092700
pycom10g05980	2.17321	1.7e-05	uncharacterized protein LOC21401509 isoform X1 protein NUCLEAR FUSION DEFECTIVE 6, chloroplastic/mitochondrial-like isoform X1 protein NUCLEAR FUSION DEFECTIVE 6, chloroplastic/mitochondrial-like isof
pycom10g06540	2.20842	0.00421293	Endothelin-converting enzyme 2 Endothelin-converting enzyme 2 region like LOW QUALITY PROTEIN: methyltransferase-like protein 13 EEF1A lysine methyltransferase 4 isoform X3 hypothetical protein GOBAR_
pycom10g07010	-2.72807	1.09e-07	pollen-specific leucine-rich repeat extensin-like protein 4 isoform X1 pollen-specific leucine-rich repeat extensin-like protein 4 isoform X2 pollen-specific leucine-rich repeat extensin-like protein
pycom10g07290	-3.54506	0.000320427	La-related protein like Lupus La protein la-related protein 6C-like isoform X2 la-related protein 6C isoform X2
pycom10g07730	-3.53367	0.0366935	uncharacterized protein LOC105107959 uncharacterized protein LOC107427073 isoform X1 uncharacterized protein LOC18767092 hypothetical protein L484_027543 uncharacterized protein LOC111281883
pycom10g07990	-2.15694	0.0362834	O-acyltransferase WSD1-like isoform X5 O-acyltransferase O-acyltransferase WSD1-like O-acyltransferase WSD1-like isoform X2
pycom10g08020	2.11967	3.42e-12	40S ribosomal protein S16-like
pycom10g08260	-2.36472	2.54e-10	hypothetical protein POPTR_001G300800v3 SGNH hydrolase-type esterase domain containing protein unnamed protein product hypothetical protein DCAR_021993
pycom10g08840	-2.73938	0.0461398	hypothetical protein COLO4_23333 mediator of RNA polymerase II transcription subunit 28-like isoform X1 hypothetical protein CDL15_Pgr018653 hypothetical protein CDL12_29666
pycom10g09210	-4.68533	5.48e-08	uncharacterized protein LOC108175249 uncharacterized protein LOC103935510 uncharacterized protein LOC109187015 uncharacterized protein LOC106383272 uncharacterized protein LOC106795922
pycom10g09840	-5.96455	0.00623885	branched-chain-amino-acid aminotransferase 6-like branched-chain-amino-acid aminotransferase 2, chloroplastic isoform X3 putative branched-chain-amino-acid transaminase		Metabolic pathways: (pxb01100); Biosynthesis of secondary metabolites: (pxb01110)
pycom10g09970	-6.33577	0.00181838	uncharacterized oxidoreductase At1g06690, chloroplastic-like isoform X2 uncharacterized oxidoreductase At1g06690, chloroplastic hypothetical protein PRUPE_3G179600 hypothetical protein POPTR_005G20700
pycom10g10070	-3.08575	0.00273614	RecName: Full=Taraxerol synthase; Short=KdTAS		Biosynthesis of secondary metabolites: (pxb01110)
pycom10g10120	-2.18962	2.33e-06	hypothetical protein DCAR_003692 probable aquaporin TIP3-1 aquaporin-like isoform X1
pycom10g10440	-3.08502	5.67e-11	chaperone protein dnaJ 11, chloroplastic-like hypothetical protein CCACVL1_16686 hypothetical protein COLO4_17299 Chaperone DnaJ-domain superfamily protein Terminal organelle assembly protein chaperon
pycom10g11640	2.67342	8.49e-05	LOW QUALITY PROTEIN: disease resistance protein RPP5-like TMV resistance protein N-like isoform X3 disease resistance protein RPP4-like	Molecular Function:ADP binding (GO:0043531)
pycom10g11670	-3.46679	0.00439527	hypothetical protein PRUPE_8G179500 disease resistance protein TAO1-like isoform X3 protein SUPPRESSOR OF npr1-1, CONSTITUTIVE 1-like	Molecular Function:ADP binding (GO:0043531)
pycom10g11760	-4.19001	0.0150236	hypothetical protein CISIN_1g007548mg protein DETOXIFICATION 45, chloroplastic hypothetical protein JCGZ_03080
pycom10g12370	-4.34098	0.000156303	cellulose synthase-like protein D3 cellulose synthase-like protein D4	Molecular Function:cellulose synthase (UDP-forming) activity (GO:0016760); Biological Process:cellulose biosynthetic process (GO:0030244)
pycom10g12630	-5.78927	0.0138749	TMV resistance protein N-like isoform X1 hypothetical protein PRUPE_8G185300	Molecular Function:ADP binding (GO:0043531)
pycom10g13230	2.65453	3.24e-09	cysteine-rich repeat secretory protein 55 unknown LOW QUALITY PROTEIN: cysteine-rich repeat secretory protein 55
pycom10g13630	-3.35729	5.54e-05	cytochrome P450 82G1-like isoform X2 cytochrome P450 82G1 cytochrome P450 82G1-like isoform X4 cytochrome P450 82G1-like isoform X3
pycom10g14580	-5.22921	8.52e-06	probable pectate lyase 8 putative pectate lyase 8 probable pectate lyase 10		Pentose and glucuronate interconversions: (pxb00040); Metabolic pathways: (pxb01100)
pycom10g14590	-5.83373	7.91e-11	probable pectate lyase 8 pectate lyase pectate lyase isoform 1 hypothetical protein MANES_13G043900 hypothetical protein GOBAR_DD10572		Pentose and glucuronate interconversions: (pxb00040); Metabolic pathways: (pxb01100)
pycom10g15290	4.89173	9.55e-05	hypothetical protein CCACVL1_21592 cysteine-rich repeat secretory protein 56 isoform X1 cysteine-rich repeat secretory protein 56-like
pycom10g15510	3.58491	0.00867778	BRCA1-associated protein BREAST CANCER SUSCEPTIBILITY 1 homolog isoform X2 protein BREAST CANCER SUSCEPTIBILITY 1 homolog isoform X1 E3 ubiquitin-protein ligase RING1-like
pycom10g15710	-5.37183	0.0482289	serine/threonine-protein kinase tricorner isoform X2 serine/threonine-protein kinase 38 hypothetical protein POPTR_005G226700v3 Kinase family protein isoform 5 Kinase family protein isoform 6
pycom10g16990	-5.96463	0.00592547	Mitochondrial inner membrane translocase subunit Tim17/Tim22/Tim23/peroxisomal protein PMP24 hypothetical protein TSUD_398970 LOW QUALITY PROTEIN: mitochondrial import inner membrane translocase subun
pycom10g17020	-3.78217	2.76e-05	hypothetical protein CDL15_Pgr005874 ankyrin-1-like isoform X2 ankyrin repeat-containing protein
pycom10g17250	-6.90826	4.37e-05	hypothetical protein VITISV_015452 hypothetical protein GOBAR_DD01525 Glycosyltransferase glycosyltransferase 6-like putative glycosyltransferase 7
pycom10g17520	-6.18533	0.00352525	hypothetical protein CISIN_1g004722mg Potassium transporter, putative Potassium transporter 1 isoform 2
pycom10g17530	3.31068	0.0142963	uncharacterized protein LOC111276618 uncharacterized protein LOC101213346 uncharacterized protein LOC18779631 uncharacterized protein LOC111905682 uncharacterized protein LOC110890125 uncharacterized
pycom10g18080	-3.4059	0.0085819	inosine-5'-monophosphate dehydrogenase 2-like, partial inosine-5-monophosphate dehydrogenase 2-like inosine-5'-monophosphate dehydrogenase 2 isoform X2		Metabolic pathways: (pxb01100); Biosynthesis of secondary metabolites: (pxb01110)
pycom10g18470	-2.53088	1.68e-06	aspartyl protease family protein 2 aspartic proteinase NANA, chloroplast-like isoform X1 putative nepenthesin aspartic proteinase NANA, chloroplast aspartyl protease family protein 2-like
pycom10g18620	-7.90038	4.16e-08	ABC transporter D family member 2, chloroplastic isoform X2 hypothetical protein CISIN_1g040758mg ABC transporter D family member 2, chloroplastic-like ABC transporter D family member 2 like hypotheti
pycom10g19090	-2.47488	0.0116166	DNA polymerase eta-like, partial
pycom10g19130	-3.06358	0.0336497	zinc transporter 8-like isoform X2 zinc transporter 1-like isoform X2 zinc transporter 1-like
pycom10g20330	-2.13736	0.00421534	hypothetical protein GLYMA_15G135600 Putative WRKY transcription factor 14 hypothetical protein GLYMA_09G029800 probable WRKY transcription factor 14 isoform X1
pycom10g22190	-5.38631	0.0442578	hypothetical protein EUGRSUZ_D00325 probable purine permease 10 isoform X2 probable purine permease 10 isoform X1
pycom10g22450	-4.29856	0.0109706	LOW QUALITY PROTEIN: ABC transporter B family member 9-like ABC transporter B family member 9-like isoform X1 ABC transporter B family member 9-like
pycom10g22960	5.77838	0.0359002	protein GRAVITROPIC IN THE LIGHT 1 isoform X2 uncharacterized protein LOC108336162 uncharacterized protein LOC105135966 IRK-interacting protein-like
pycom10g23270	-4.70337	2e-06	putative LRR receptor-like serine/threonine-protein kinase hypothetical protein Pyn_14147 probable LRR receptor-like serine/threonine-protein kinase At5g45840 isoform X2 protein MALE DISCOVERER 1-like
pycom10g23300	-2.67799	0.0351705	R-mandelonitrile lyase 1-like R-mandelonitrile lyase 3-like mandelonitrile lyase 1 LOW QUALITY PROTEIN: R-mandelonitrile lyase 2-like R-mandelonitrile lyase 3-like, partial		Metabolic pathways: (pxb01100); Biosynthesis of secondary metabolites: (pxb01110)
pycom10g24110	2.30214	0.0125164	BnaC05g21910D Glutaredoxin-C9 like hypothetical protein GOBAR_AA10941 hypothetical protein B456_011G030700 glutaredoxin-C9-like isoform X1 Thioredoxin superfamily protein glutaredoxin-C9-like, partial
pycom10g24360	-3.22033	1.08e-69	unknown auxin-repressed 12.5 kDa protein isoform X1
pycom10g24490	-2.69261	1.4e-11	protein RALF-like 4 isoform X2 protein RALF-like 22 Rapid ALkalinization Factor Protein RALF-like
pycom10g25180	-2.27062	1.39e-34	Polyphenol oxidase polyphenol oxidase protein LOW QUALITY PROTEIN: polyphenol oxidase, chloroplastic-like polyphenol oxidase A1, chloroplastic polyphenol oxidase 2, partial		Metabolic pathways: (pxb01100); Biosynthesis of secondary metabolites: (pxb01110)
pycom10g25490	-6.48222	2.91e-05	syntaxin-124-like
pycom10g25740	-6.38954	0.000813905	Equilibrative nucleoside transporter uncharacterized protein LOC109127071 RVT_3 domain-containing protein Ribonuclease H protein putative ribonuclease H-like domain-containing protein hypothetical pro
pycom10g25750	-2.43093	7.37e-05	Equilibrative nucleoside transporter equilibrative nucleotide transporter 3-like hypothetical protein CDL15_Pgr016960 hypothetical protein PRUPE_4G034600 hypothetical protein DCAR_008087 equilibrative
pycom10g25940	2.09736	0.0169072	G-type lectin S-receptor-like serine/threonine-protein kinase RKS1 isoform X1 putative protein kinase RLK-Pelle-DLSV family G-type lectin S-receptor-like serine/threonine-protein kinase RKS1 putative
pycom10g26160	-2.04554	3.5e-10	3S,6E-nerolidol synthase 1, chloroplastic-like isoform X2 3S,6E-nerolidol synthase 1-like hypothetical protein VITISV_023827 hypothetical protein VITISV_032494
pycom10g27240	-6.00621	0.00612528	soluble starch synthase 3 chloroplastic/amyloplastic-like, partial Glycosyl transferase hypothetical protein CRG98_022746		Metabolic pathways: (pxb01100); Biosynthesis of secondary metabolites: (pxb01110)
pycom10g27680	-2.02336	0.0124675	Transcription initiation factor TFIID subunit 4 TAFII130 like translation initiation factor IF-2 uncharacterized protein LOC103948222
pycom10g27800	-2.73002	0.0278064	1-aminocyclopropane-1-carboxylic acid oxidase, partial unknown 1-aminocyclopropane-1-carboxylate oxidase 2		Metabolic pathways: (pxb01100); Biosynthesis of secondary metabolites: (pxb01110)
pycom10g28950	-5.91158	0.0124633	WEB family protein At1g12150 isoform X1 putative WEB family protein WEB family protein At1g12150
pycom10g29180	2.42096	0.0304481	microtubule binding protein EDE1
pycom111g00530	-3.5196	0.0157049	Exo70 domain-containing protein exocyst complex component EXO70B1
pycom111g00840	2.55834	3.85e-21	ferritin/ribonucleotide reductase-like family protein hypothetical protein POPTR_017G063900v3		Metabolic pathways: (pxb01100)
pycom111g00880	5.435	8.2e-08	LOW QUALITY PROTEIN: putative fasciclin-like arabinogalactan protein 20 hypothetical protein Pyn_35406 hypothetical protein PRUPE_3G306500 putative fasciclin-like arabinogalactan protein 20
pycom111g00980	5.91321	0.01377	ATPase family AAA domain-containing protein FIGL1 isoform X1 fidgetin-like protein 1
pycom111g01150	6.16114	0.00434452	hypothetical protein KK1_011525, partial hypothetical protein PAHAL_5G015000 hypothetical protein GQ55_5G014100
pycom111g01820	-3.25989	0.0020524	GDSL esterase/lipase At5g14450 GDSL esterase/lipase GDSL esterase/lipase At3g26430-like esterase-like isoform X1 GDSL esterase/lipase At5g14450-like isoform X1 hypothetical protein PRUPE_1G246700
pycom111g02020	4.26899	0.0459688	uncharacterized protein LOC111006588 altered inheritance of mitochondria protein 32-like isoform X2 ferredoxin, 2Fe-2S-like altered inheritance of mitochondria protein 32-like isoform X4 uncharacteriz
pycom111g02140	-2.6036	0.000390306	uncharacterized protein LOC110755632, partial titin homolog isoform X2 LOW QUALITY PROTEIN: uncharacterized protein LOC103442693 titin isoform X1 titin isoform X3
pycom111g02580	5.69673	7e-05	carbonic anhydrase, chloroplastic isoform X1 carbonic anhydrase carbonic anhydrase 2-like isoform X1 RecName: Full=Carbonic anhydrase, chloroplastic; AltName: Full=Carbonate dehydratase; Contains: Rec		Metabolic pathways: (pxb01100)
pycom111g02610	4.43136	0.0205237	LOW QUALITY PROTEIN: L-aspartate oxidase, chloroplastic hypothetical protein COLO4_28976 FAD_binding_2 domain-containing protein/Succ_DH_flav_C domain-containing protein L-aspartate oxidase, chloropla		Metabolic pathways: (pxb01100)
pycom111g02620	2.3111	0.00278293	probable aldo-keto reductase 2 isoform X4 putative aldo-keto reductase 2 hypothetical protein PRUPE_1G175700 probable aldo-keto reductase 3 isoform X2
pycom111g02850	-3.62295	0.0398195	cyclic nucleotide-gated ion channel 18 isoform X2 Cyclic nucleotide-gated channel 18 cyclic nucleotide-gated ion channel 18 isoform X3 hypothetical protein GOBAR_DD08759 cyclic nucleotide-gated ion ch		Plant-pathogen interaction: (pxb04626)
pycom111g03100	3.32251	3.41e-20	hypothetical protein L484_003492
pycom111g03620	4.99888	0.0232415	NADH dehydrogenase ubiquinone complex I, assembly factor 7 putative S-adenosyl-L-methionine-dependent methyltransferase MidA protein unknown
pycom111g03760	-6.2614	0.00206396	hypersensitive-induced response protein 1-like unknown hypersensitive-induced response protein 2-like isoform X2
pycom111g04050	2.13747	1.65e-36	unknown tubulin alpha-2 chain-like tubulin alpha-2 chain
pycom111g04730	-4.93345	0.00842612	ATP binding protein, putative probable serine/threonine-protein kinase At1g09600 isoform X2
pycom111g05120	-4.23155	1.15e-05	Dual specificity phosphatase phosphatidylinositol 3,4,5-trisphosphate 3-phosphatase and protein-tyrosine-phosphatase PTEN1-like isoform X1 DSPc domain-containing protein/PTEN_C2 domain-containing prot		Metabolic pathways: (pxb01100); Inositol phosphate metabolism: (pxb00562)
pycom11g00060	-3.58207	4.09e-31	L-ascorbate oxidase homolog isoform X2 L-ascorbate oxidase homolog isoform X1		Metabolic pathways: (pxb01100)
pycom11g01480	2.08527	1.15e-05	accelerated cell death 11 isoform X1 accelerated cell death 11-like isoform X2
pycom11g01750	2.82634	7.5e-08	histone H3-like centromeric protein CSE4 hypothetical protein EUGRSUZ_J00806, partial histone H3.2-like histone 3 histone H3, expressed histone H3.2 histone H3 H3-1.1	Cellular Component:nucleosome (GO:0000786)
pycom11g02050	2.17445	0.000310053	histone H3-like centromeric protein CSE4 core histone H2A/H2B/H3/H4 hypothetical protein EUTSA_v10014731mg	Cellular Component:nucleosome (GO:0000786)
pycom11g02110	2.17784	4.04e-17	G-type lectin S-receptor-like serine/threonine-protein kinase RLK1 Serine/threonine protein kinase
pycom11g02460	-2.09361	1.03e-07	putative disease resistance protein At3g14460 FB_Mr5-like protein putative disease resistance RPP13-like protein 1, partial	Molecular Function:ADP binding (GO:0043531)
pycom11g02500	-4.3861	0.0121232	putative disease resistance protein At3g14460 putative disease resistance protein At3g14460 isoform X1 putative disease resistance protein RGA4 putative disease resistance RPP13-like protein 1 isoform	Molecular Function:ADP binding (GO:0043531)
pycom11g02590	-3.38145	2.35e-10	putative disease resistance RPP13-like protein 1, partial putative disease resistance protein At3g14460 isoform X1 putative disease resistance protein At3g14460 isoform X2
pycom11g02690	-5.45964	0.048375	putative disease resistance protein At3g14460
pycom11g02720	-6.09731	0.00329048	putative disease resistance RPP13-like protein 1, partial putative disease resistance RPP13-like protein 1 isoform X4 putative disease resistance protein RGA3 isoform X5 putative disease resistance RP	Molecular Function:ADP binding (GO:0043531)
pycom11g02740	-3.87265	0.0188443	putative disease resistance RPP13-like protein 1, partial putative disease resistance protein At3g14460
pycom11g02750	-7.32523	3e-06	putative disease resistance RPP13-like protein 1, partial putative disease resistance protein At3g14460
pycom11g03060	-3.26783	1.52e-12	hypothetical protein CICLE_v10010675mg, partial hypothetical protein RchiOBHm_Chr5g0075611 hypothetical protein HannXRQ_Chr03g0080371
pycom11g03230	-2.55956	0.033295	receptor protein kinase, putative hypothetical protein CICLE_v10007329mg hypothetical protein B456_002G103300 LRR-RLK LRR-RLK, partial
pycom11g03450	-6.39696	0.00145783	uncharacterized protein LOC103927733 isoform X1 uncharacterized protein LOC103447556 uncharacterized protein LOC109157284 uncharacterized protein LOC109192894 uncharacterized protein LOC109171743 unch
pycom11g03470	-5.82888	0.0172878	LOW QUALITY PROTEIN: protein DOG1-like 4 transcription factor HBP-1bc38 transcription factor TGA5-like transcription factor TGA5
pycom11g03490	-5.7725	1.75e-05	hypothetical protein EUGRSUZ_F03660 uncharacterized protein LOC105350638 uncharacterized protein LOC103319226 uncharacterized protein Pyn_32268 uncharacterized protein LOC103931490
pycom11g04390	2.58179	0.000366712	hypothetical protein TanjilG_01449 unknown lipid transfer protein precursor
pycom11g04590	-8.68801	2.08e-10	putative disease resistance protein RGA1 isoform X1 putative disease resistance protein RGA1 disease resistance protein RGA2-like	Molecular Function:ADP binding (GO:0043531)
pycom11g04600	-6.14778	0.0032342	hypothetical protein JCGZ_25889 hypothetical protein SOVF_131790 UPF0481 protein At3g47200 isoform X5 UPF0481 protein At3g47200 isoform X3 UPF0481 protein At3g47200-like isoform X1 UPF0481 protein
pycom11g04610	-6.45	0.000625734	disease resistance protein RGA2 putative disease resistance protein RGA4 putative disease resistance protein RGA3 isoform X2	Molecular Function:ADP binding (GO:0043531)
pycom11g04810	-3.83274	0.00719617	cation/H+ antiporter 24
pycom11g04890	-5.65912	0.0217301	Cation/H+ antiporter like unnamed protein product, partial cation/H+ antiporter 15-like isoform X1
pycom11g04930	2.07705	0.0160678	WRKY transcription factor WRKY24-like WRKY transcription factor hypothetical protein GOBAR_DD32062 probable WRKY transcription factor 26 isoform X2		MAPK signaling pathway - plant: (pxb04016); Plant-pathogen interaction: (pxb04626)
pycom11g05680	-5.85995	0.0143784	BAG family molecular chaperone regulator 4-like isoform X2 BCL-2-associated athanogene 4 isoform 2
pycom11g05780	-3.67189	0.00999063	hypothetical protein PRUPE_1G027100 hypothetical protein CDL12_05989
pycom11g06300	-2.54661	4.48e-11	hypothetical protein Pyn_13680 hypothetical protein CICLE_v10019805mg
pycom11g07110	2.19384	2.79e-17	hypothetical protein CRG98_050392 proliferating cell nuclear antigen-like		DNA replication: (pxb03030)
pycom11g07450	-2.93783	0.048752	probable disease resistance protein At4g27220 isoform X2 uncharacterized protein LOC108171378 uncharacterized protein LOC103412970 uncharacterized protein LOC103429905 uncharacterized protein LOC10341
pycom11g07920	-5.60944	0.0221206	hypothetical protein CUMW_033430 tropinone reductase homolog At2g29360 isoform X2 tropinone reductase homolog At1g07440-like isoform X3 tropinone reductase homolog At2g29330-like isoform X2		Metabolic pathways: (pxb01100); Biosynthesis of secondary metabolites: (pxb01110)
pycom11g07940	2.26212	0.00426308	tropinone reductase homolog tropinone reductase homolog At5g06060-like isoform X2 tropinone reductase homolog At1g07440-like isoform X2 LOW QUALITY PROTEIN: tropinone reductase homolog At2g29330-like		Metabolic pathways: (pxb01100); Biosynthesis of secondary metabolites: (pxb01110)
pycom11g08090	-5.40421	0.0414069	hypothetical protein MIMGU_mgv1a024533mg, partial pentatricopeptide repeat-containing protein At1g11290-like pentatricopeptide repeat-containing protein At3g09040, mitochondrial-like
pycom11g08280	2.7043	0.0400301	scarecrow-like protein 33 isoform X1 scarecrow-like protein 11 isoform X2 scarecrow-like protein 33 isoform X3 scarecrow-like protein 14 isoform X2
pycom11g08540	-5.80738	0.0121379	ras-related protein RABA2b-like RAB GTPase homolog A2B ras-related protein Rab2BV hypothetical protein EUGRSUZ_B022982, partial
pycom11g08650	-6.5229	0.000340714	uncharacterized protein LOC103938869
pycom11g08700	-6.20554	0.00175494	uncharacterized protein LOC103930031
pycom11g08960	-2.3505	1.8e-34	defensin Ec-AMP-D1-like defensin Tk-AMP-D1.1-like defensin-like protein	Biological Process:defense response (GO:0006952)
pycom11g08970	-2.69676	2.3e-31	defensin Ec-AMP-D1-like defensin-like protein	Biological Process:defense response (GO:0006952)
pycom11g09030	2.04231	1.64e-20	metallothionein type 2 metallothionein-like protein
pycom11g09120	-2.57122	0.00036537	hypothetical protein RchiOBHm_Chr5g0064301 uncharacterized protein LOC108867072
pycom11g09390	-5.76207	0.0169978	hypothetical protein Pyn_28023 beta-glucosidase 12-like precursor	Molecular Function:hydrolase activity hydrolyzing O-glycosyl compounds (GO:0004553)	Metabolic pathways: (pxb01100); Biosynthesis of secondary metabolites: (pxb01110)
pycom11g09460	2.91124	5.24e-07	4-hydroxybenzoate polyprenyltransferase, mitochondrial 4-hydroxybenzoate polyprenyltransferase mitochondrial-like, partial UbiA domain-containing protein hypothetical protein CRG98_024530		Metabolic pathways: (pxb01100); Biosynthesis of secondary metabolites: (pxb01110)
pycom11g09610	3.06556	1.13e-72	MIP domain-containing protein Aquaporin TIP1-3 like TIP2
pycom11g10600	5.01394	0.0225814	uncharacterized protein LOC112420731 isoform X1 Hypothetical protein glysoja_024683 probable E3 ubiquitin-protein ligase rbrA
pycom11g11020	-5.39918	0.0483398	uncharacterized protein LOC109442428 uncharacterized protein LOC110771384 unknown hypothetical protein RchiOBHm_Chr5g0059651 uncharacterized protein LOC103927858
pycom11g12160	-2.42055	5.52e-10	hypothetical protein TSUD_37320 uncharacterized protein DDB_G0283357-like hypothetical protein CQW23_30518
pycom11g12830	-4.32519	0.00167958	probable 2-carboxy-D-arabinitol-1-phosphatase isoform X2 hypothetical protein GOBAR_AA16374 probable 2-carboxy-D-arabinitol-1-phosphatase Histidine phosphatase, partial
pycom11g12960	6.46316	0.000591211	Pleiotropic drug resistance protein Pleiotropic drug resistance proteins PDR1-15, ABC superfamily pleiotropic drug resistance protein 2-like isoform X1
pycom11g14160	2.0562	0.000947954	plastidic glucose transporter 4 putative plastidic GLC translocator plastidic glucose transporter 4-like, partial
pycom11g14220	2.01924	0.0166785	F-box protein At2g27310-like
pycom11g16440	2.31258	0.0010452	hypothetical protein AALP_AA4G057000 E2, ubiquitin-conjugating enzyme, putative ubiquitin-conjugating enzyme E2 20-like isoform X3 ubiquitin-conjugating enzyme E2 20-like
pycom11g16670	-2.00885	0.0290363	NADH kinase 1 isoform X6 hypothetical protein POPTR_001G256100v3 NADH kinase 1 isoform X3 probable NAD kinase 1 isoform X3 NADH kinase 1 isoform X4		Metabolic pathways: (pxb01100)
pycom11g18860	5.40428	0.0493234	hypothetical protein VITISV_023193
pycom11g19060	2.82093	1.41e-17	uncharacterized protein Pyn_23478 uncharacterized protein LOC103448398 uncharacterized protein LOC106780080 uncharacterized protein LOC108321934 nucleolin-like uncharacterized protein LOC103931022
pycom11g19070	2.54514	1.52e-06	hypothetical protein JCGZ_00896 ATP synthase gamma chain, chloroplastic, partial ATP synthase gamma chain, chloroplastic isoform X2 ATP synthase gamma chain, chloroplastic isoform X1		Metabolic pathways: (pxb01100)
pycom11g19200	2.69091	9.25e-09	reactive Intermediate Deaminase A, chloroplastic isoform X1 reactive Intermediate Deaminase A, chloroplastic-like reactive Intermediate Deaminase A, chloroplastic-like isoform X1 reactive Intermediate
pycom11g19360	-6.39392	0.00231526	cytochrome P450 CYP736A12-like, partial cytochrome P450 CYP736A12 cytochrome P450 CYP736A12-like isoform X2 cytochrome P450 736A163 LOW QUALITY PROTEIN: cytochrome P450 CYP736A12-like
pycom11g20670	-2.06092	0.0434996	diacylglycerol kinase 5 isoform 2 of diacylglycerol kinase 5		Metabolic pathways: (pxb01100); Biosynthesis of secondary metabolites: (pxb01110)
pycom11g20760	-5.5692	0.0312473	double-strand break repair protein MRE11 isoform X2 double-strand break repair protein MRE11-like, partial hypothetical protein JCGZ_00705
pycom11g21080	2.16191	0.0404741	hypothetical protein AQUCO_06500018v1 Inositol monophosphatase hypothetical protein KK1_022596 32,5 -bisphosphate nucleotidase HAL PAP-specific phosphatase HAL2-like isoform X1		Metabolic pathways: (pxb01100)
pycom11g22760	-2.24134	0.0223778	hypothetical protein CISIN_1g037696mg basic leucine zipper 34
pycom11g23560	6.12884	0.00513171	hypothetical protein PRUPE_4G157800 putative leucine-rich repeat receptor-like serine/threonine-protein kinase
pycom11g23850	2.00618	0.00548415	hypothetical protein EUGRSUZ_F03233 uncharacterized protein LOC109011807 isoform X3 NADH kinase isoform X4 NADH kinase-like isoform X2 hypothetical protein PRUPE_4G156300 putative phosphotransferase w		Metabolic pathways: (pxb01100)
pycom11g24790	-2.14035	0.0124542	hypothetical protein GOBAR_DD22017 Sulfate transporter 3.1 like sulfate transporter 3.1
pycom11g25240	3.61465	0.00185064	hypothetical protein CQW23_16133 hypothetical protein BC332_17633 unnamed protein product ARM REPEAT PROTEIN INTERACTING WITH ABF2
pycom11g26070	2.41907	8.24e-07	uncharacterized protein LOC100305465 Histone domain-containing protein, partial Histone H2AX, partial hypothetical protein JCGZ_22006	Cellular Component:nucleosome (GO:0000786)
pycom11g26160	5.84913	0.0108361	hypothetical protein CCACVL1_14778 uncharacterized protein LOC110612142 isoform X2 uncharacterized protein LOC18766625
pycom11g26490	4.02953	0.0116166	LOW QUALITY PROTEIN: wee1-like protein kinase		MAPK signaling pathway - plant: (pxb04016); Plant-pathogen interaction: (pxb04626)
pycom11g26850	-3.02486	1.57e-44	putative glycosidase exopolygalacturonase Glycoside hydrolase polygalacturonase-like		Pentose and glucuronate interconversions: (pxb00040); Metabolic pathways: (pxb01100)
pycom11g27030	6.19667	0.00285777	LOW QUALITY PROTEIN: gamma-tubulin complex component 4 homolog hypothetical protein PRUPE_8G262200
pycom11g27080	-3.80834	0.00732906	hypothetical protein L484_006197 hypothetical protein AALP_AA5G287400 caffeoylshikimate esterase-like isoform X4 caffeoylshikimate esterase-like isoform X5
pycom11g27770	2.03741	0.0293708	protein YLS9
pycom12397g00160	-2.38719	0.0118912	Rpl2, partial chloroplast
pycom12433g00140	-2.0699	0.00364935	TCP transcription factor Plastid transcription factor 1, putative isoform 1 LOW QUALITY PROTEIN: transcription factor TCP13-like transcription factor TCP17-like transcription factor TCP17
pycom126g00040	-5.04642	5.74e-18	LOW QUALITY PROTEIN: actin-like unknown actin-11
pycom126g00070	6.89949	4.7e-05	hypothetical protein CUMW_086990 hypothetical protein POPTR_006G084900v3 isoform 2 of pectin acetylesterase 5 pectin acetylesterase 5-like
pycom12g00930	-5.50121	0.0457057	uncharacterized protein LOC7459188 hypothetical protein LR48_Vigan03g198800 uncharacterized protein LOC106753836 hypothetical protein PHAVU_001G105700g uncharacterized protein LOC108328067
pycom12g02170	-3.88545	0.0240015	Purple acid phosphatase purple acid phosphatase 22 hypothetical protein CUMW_006000 hypothetical protein CUMW_005990 Purple acid phosphatase 21
pycom12g02430	-5.50551	0.0353383	alpha carbonic anhydrase 1, chloroplastic isoform X2 alpha carbonic anhydrase 1, chloroplastic-like isoform X2		Metabolic pathways: (pxb01100)
pycom12g02550	5.98694	0.00758895	polyol transporter 5-like polyol transporter 5-like isoform X1 putative polyol transporter 1
pycom12g03190	-2.05774	0.000599617	lipid droplet-associated hydrolase-like hypothetical protein CDL15_Pgr002142 Lipid droplet-associated hydrolase
pycom12g03780	-4.76232	0.0495501	uncharacterized protein LOC110622327 isoform X3 uncharacterized protein LOC103339560 uncharacterized protein LOC103952726 isoform X3 uncharacterized protein LOC103423226 isoform X2
pycom12g04510	-6.76969	0.000158544	putative translation-initiation factor 3 subunit Eukaryotic translation initiation factor 3 subunit C like
pycom12g05720	-2.86725	5.43e-55	outer membrane protein H.8-like
pycom12g06240	-5.58301	0.0336891	zinc finger an1 and c2h2 domain-containing stress-associated protein 11 hypothetical protein POPTR_006G052200v3 zinc finger AN1 and C2H2 domain-containing stress-associated protein 11-like, partial un
pycom12g09880	-2.30605	7.75e-06	protein MIZU-KUSSEI 1
pycom12g10200	-3.15719	0.00127611	caffeic acid 3-O-methyltransferase isoform X1 caffeic acid 3-O-methyltransferase isoform X2
pycom12g10210	-2.62523	0.0199939	myosin-11 myosin-11-like isoform X3 hypothetical protein hypothetical protein POPTR_006G120400v3
pycom12g10340	-3.60117	0.0268274	Expansin-A9, partial expansin-A6	Biological Process:plant-type cell wall organization (GO:0009664); Cellular Component:extracellular region (GO:0005576)
pycom12g10510	4.64914	0.016542	transcription factor TGA4-like protein transcription factor HBP-1bc38 uncharacterized protein LOC103412878
pycom12g10620	-3.71388	8.71e-09	Expansin-A9, partial expansin-A6	Biological Process:plant-type cell wall organization (GO:0009664); Cellular Component:extracellular region (GO:0005576)
pycom12g10740	-4.55787	7.5e-05	zf-C2H2_6 domain-containing protein hypothetical protein AQUCO_01900189v1 unknown hypothetical protein CICLE_v10012395mg hypothetical protein PRUPE_7G125800 hypothetical protein CISIN_1g036604mg hypot
pycom12g10780	-2.76417	1.21e-20	hypothetical protein Pyn_36682 alpha carbonic anhydrase 7-like isoform X3 hypothetical protein PRUPE_7G126500		Metabolic pathways: (pxb01100)
pycom12g11030	5.57035	0.00043172	Xyloglucan endotransglucosylase/hydrolase 32 isoform 1 hypothetical protein CDL15_Pgr002015 putative xyloglucan endotransglucosylase/hydrolase protein 32, partial putative xyloglucan endotransglucosyl	Molecular Function:hydrolase activity hydrolyzing O-glycosyl compounds (GO:0004553)
pycom12g12700	-2.85888	1.06e-18	repressed by EFG1 protein 1-like pathogenesis-related protein PRMS peptidase inhibitor 16-like
pycom12g13530	-6.27809	0.00193855	WD repeat-containing protein 44 isoform X3 uncharacterized WD repeat-containing protein C3H5.08c-like
pycom12g13560	-3.47989	0.0021994	uncharacterized protein LOC108459674 hypothetical protein CCACVL1_20340 uncharacterized protein LOC108174722
pycom12g13940	2.31984	1.57e-07	hsp70-binding protein 1-like isoform X5 hsp70 nucleotide exchange factor FES1 Armadillo unknown uncharacterized protein LOC104611382 hypothetical protein GOBAR_AA32321 hypothetical protein GOBAR_DD106
pycom12g14000	-4.87767	0.0328893	uncharacterized protein LOC103488422 uncharacterized protein Pyn_20666 uncharacterized protein LOC108485453
pycom12g14450	2.75428	0.0199408	Gamma-glutamyl phosphate reductase GPR delta-1-pyrroline-5-carboxylate synthase isoform X2		Metabolic pathways: (pxb01100); Biosynthesis of secondary metabolites: (pxb01110)
pycom12g15110	3.81887	0.0278537	hypothetical protein PHAVU_010G007900g reticulon-like protein B12 isoform X2 hypothetical protein PRUPE_6G269700
pycom12g15960	-4.80004	0.0411698	leucoanthocyanidin dioxygenase-like probable 2-oxoglutarate-dependent dioxygenase At5g05600 isoform X2 probable 2-oxoglutarate-dependent dioxygenase At3g111800 protein SRG1-like
pycom12g16630	-4.27074	0.00217548	hypothetical protein JCGZ_07180 unnamed protein product, partial putative EG45-like domain containing protein, partial
pycom12g16810	-2.34031	0.00805462	hypothetical protein PHAVU_008G094200g gamma-interferon-inducible lysosomal thiol reductase-like isoform X2
pycom12g17030	-5.68176	8.06e-05	hypothetical protein PRUPE_6G285600 probable protein phosphatase 2C 65 isoform X3
pycom12g17060	3.15027	4.7e-16	WRKY transcription factor WRKY24-like probable WRKY transcription factor 33 isoform X2 putative WRKY transcription factor 33 WRKY transcription factor, partial WRKY transcription factor 42 probable WR		MAPK signaling pathway - plant: (pxb04016); Plant-pathogen interaction: (pxb04626)
pycom12g17190	-5.09198	0.000182538	unnamed protein product hypothetical protein AQUCO_00500189v1 LURP1-related protein domain containing protein protein LURP-one-related 15-like isoform X2
pycom12g17320	3.5275	0.0429879	hypothetical protein COLO4_36097 uncharacterized protein LOC110652631 isoform X1 uncharacterized protein LOC18774552 isoform X1 uncharacterized protein LOC110646117 isoform X1
pycom12g17350	2.9091	6.02e-05	cationic peroxidase 1-like precursor cationic peroxidase 1		Metabolic pathways: (pxb01100); Biosynthesis of secondary metabolites: (pxb01110)
pycom12g18130	-5.74852	0.0146444	serine/threonine-protein phosphatase PP1 isozyme 3-like serine/threonine-protein phosphatase PP1 isoform X1 Serine/threonine-protein phosphatase
pycom12g19350	-2.21821	0.0162896	uncharacterized protein LOC102580046 hypothetical protein PRUPE_6G312700 uncharacterized protein LOC18772280 isoform X2 uncharacterized protein LOC103962316
pycom12g19540	-3.58838	0.00014732	uncharacterized protein LOC104881367 unknown hypothetical protein CCACVL1_19162 hypothetical protein PRUPE_6G315400 hypothetical protein AALP_AA3G054700 uncharacterized protein LOC104818741
pycom12g19570	2.01805	0.000777189	calmodulin-binding protein 60 G-like hypothetical protein GOBAR_DD33810 protein SAR DEFICIENT 1 calmodulin-binding protein 60 G-like isoform X1 calmodulin-binding protein 60 F-like
pycom12g19690	2.10282	0.000331898	hypothetical protein PRUPE_6G317000 Single-stranded DNA-binding protein single-stranded DNA-binding protein, mitochondrial single-stranded DNA-binding protein, mitochondrial isoform X1 single-stranded	Biological Process:DNA replication (GO:0006260)
pycom12g20800	-5.91712	0.00696195	Sodium/calcium exchanger membrane region putative sodium/calcium exchanger membrane region hypothetical protein CRG98_038118 cation/calcium exchanger 5-like, partial
pycom12g21680	6.51873	0.000576807	hypothetical protein POPTR_T122300v3 galactose oxidase-like WSC domain-containing protein ARB_07867-like
pycom12g21960	2.30726	4.57e-11	protein ECERIFERUM 2-like protein ECERIFERUM 26-like shikimate O-hydroxycinnamoyltransferase-like putative shikimate O-hydroxycinnamoyltransferase
pycom12g22000	-6.75565	9.69e-05	hypothetical protein PRUPE_6G141300 Auxin-induced protein PCNT115 family, partial
pycom12g22170	-6.44944	0.00059245	putative nepenthesin
pycom12g22440	-3.68324	0.00707755	myosin-11 isoform X1 myosin-11 myosin-9 myosin-9 isoform X1
pycom12g22960	-3.17238	6.17e-26	hypothetical protein L195_g022786 uncharacterized protein LOC110621601 uncharacterized protein LOC105647760 uncharacterized protein LOC105133911 uncharacterized protein LOC8258644 uncharacterized prot
pycom12g23320	-5.83954	0.0105292	uncharacterized protein LOC103941620 isoform X3 uncharacterized protein LOC110745029 isoform X1 uncharacterized protein LOC103968106 isoform X4 uncharacterized protein LOC103414010 isoform X4 uncharac
pycom12g23400	-2.68443	0.00100879	serine/threonine-protein kinase At3g07070-like isoform X3 serine/threonine-protein kinase CDL1 probable serine/threonine-protein kinase PBL24 probable serine/threonine-protein kinase PBL26 isoform X1
pycom12g23750	-6.52415	0.000577882	uncharacterized protein LOC103938548 isoform X2 uncharacterized protein LOC103938548 isoform X1
pycom12g23910	2.89358	0.0373889	Riboflavin biosynthesis intermediates N-glycosidase riboflavin biosynthesis protein PYRR, chloroplastic isoform X1 Cytidine/deoxycytidylate deaminase family protein isoform 1		Metabolic pathways: (pxb01100); Biosynthesis of secondary metabolites: (pxb01110)
pycom1315g00030	-2.38196	4.23e-06	uncharacterized protein LOC100242579 isoform X1 uncharacterized protein LOC21388107 uncharacterized protein LOC109010970
pycom13g00150	2.16172	8.81e-11	High mobility group box domain containing protein hypothetical protein CRG98_015633 hypothetical protein GOBAR_AA05764
pycom13g00180	4.07034	0.00600499	hypothetical protein GOBAR_DD19674 hypothetical protein POPTR_007G106300v3 unnamed protein product, partial LOW QUALITY PROTEIN: protein ASPARTIC PROTEASE IN GUARD CELL 2-like
pycom13g00240	-2.13441	3.83e-07	GEM-like protein 7 putative GEM-like protein 8 isoform X3 putative GEM-like protein 8 isoform X1 putative GEM-like protein 8 isoform X2
pycom13g00950	-2.77325	2.32e-32	defensin-like protein 6 defensin Ec-AMP-D1-like defensin Tk-AMP-D1.1-like	Biological Process:defense response (GO:0006952)
pycom13g00970	-2.56824	1.31e-30	defensin Ec-AMP-D1-like defensin Tk-AMP-D1.1-like	Biological Process:defense response (GO:0006952)
pycom13g02240	-4.95318	0.00236474	O-fucosyltransferase uncharacterized protein Pyn_25805 GDP-fucose protein O-fucosyltransferase
pycom13g03020	3.22404	0.031227	hypothetical protein CUMW_105800 hypothetical protein PanWU01x14_346350 hypothetical protein TorRG33x02_172440, partial uncharacterized protein LOC107175608 uncharacterized protein LOC18052354 unchara
pycom13g03490	-5.69523	0.0184456	RecName: Full=Adenylate isopentenyltransferase; AltName: Full=Adenylate dimethylallyltransferase; AltName: Full=Cytokinin synthase		Metabolic pathways: (pxb01100); Biosynthesis of secondary metabolites: (pxb01110)
pycom13g04320	5.15671	0.00198588	nudix hydrolase 1-like RecName: Full=Geranyl diphosphate phosphohydrolase; AltName: Full=Nudix hydrolase 1; Short=RhNUDX1		Biosynthesis of secondary metabolites: (pxb01110); Monoterpenoid biosynthesis: (pxb00902)
pycom13g04620	3.09779	0.000767471	uncharacterized protein LOC18610105 uncharacterized protein LOC8264523 uncharacterized protein LOC103947384 uncharacterized protein LOC103947375
pycom13g05250	-3.11664	0.0169072	uncharacterized protein LOC8264603 LOW QUALITY PROTEIN: uncharacterized protein LOC21409120 uncharacterized protein LOC111458216 universal stress protein PHOS32 isoform X1
pycom13g05620	-2.06454	0.00367108	14-3-3-like protein GF14 iota isoform X1 hypothetical protein CRG98_026281 14-3-3-like protein GF14 iota, partial hypothetical protein PHAVU_002G102500g
pycom13g05780	-2.24652	0.00579117	uncharacterized protein LOC105974710 unknown hypothetical protein ARALYDRAFT_471553, partial nodulin-related protein 1-like
pycom13g06300	2.03429	7.01e-36	expansin-A10 isoform X2 expansin protein alpha-expansin 3	Biological Process:plant-type cell wall organization (GO:0009664); Cellular Component:extracellular region (GO:0005576)
pycom13g06550	4.29545	0.000465792	origin of replication complex subunit 6 isoform X3 ORC6 domain-containing protein, partial	Biological Process:DNA replication (GO:0006260)
pycom13g06810	-3.61962	1.88e-10	putative pectate lyase 7 Pectate lyase/Amb allergen probable pectate lyase P59, partial		Pentose and glucuronate interconversions: (pxb00040); Metabolic pathways: (pxb01100)
pycom13g07000	2.42821	0.00712245	thioredoxin H2 unnamed protein product thioredoxin H-type-like Thioredoxin
pycom13g07400	3.61407	0.00125941	uncharacterized protein LOC108341462 hypothetical protein COLO4_37881 hypothetical protein Pyn_19355 uncharacterized protein LOC103950917
pycom13g07410	2.14458	0.000564685	hypothetical protein VITISV_004096 hypothetical protein EUGRSUZ_B02562 metalloendoproteinase 2-MMP-like	Cellular Component:extracellular matrix (GO:0031012)
pycom13g07440	-2.47152	7.2e-05	hypothetical protein AQUCO_00200311v1 peroxidase 65-like peroxidase domain-containing protein peroxidase 6, partial peroxidase 65-like isoform X2 peroxidase 65 Plant peroxidase		Metabolic pathways: (pxb01100); Biosynthesis of secondary metabolites: (pxb01110)
pycom13g07600	-2.3418	3.39e-18	hypothetical protein hypothetical protein Pyn_12873	Molecular Function:abscisic acid binding (GO:0010427); Molecular Function:signaling receptor activity (GO:0038023); Molecular Function:protein phosphatase inhibitor activity (GO:0004864); Biological Process:defense response (GO:0006952); Biological Process:abscisic acid-activated signaling pathway (GO:0009738)
pycom13g07750	-3.77863	0.00283488	transcription factor bHLH150
pycom13g08090	-2.42079	0.0151895	hypothetical protein CUMW_021680 hypothetical protein TanjilG_05606
pycom13g08310	-3.06311	3.07e-06	hypothetical protein CCACVL1_14525 hypothetical protein MANES_13G027600
pycom13g09290	-2.66492	0.0499873	Very-long-chain 3-oxoacyl-CoA reductase very-long-chain 3-oxoacyl-CoA reductase 1 isoform X1		Metabolic pathways: (pxb01100); Biosynthesis of secondary metabolites: (pxb01110)
pycom13g10200	-3.56105	2.14e-06	RecName: Full=Naringenin-chalcone synthase		Metabolic pathways: (pxb01100); Biosynthesis of secondary metabolites: (pxb01110)
pycom13g10210	-3.4755	0.000137494	Chain A, Chalcone synthase from Malus domestica		Metabolic pathways: (pxb01100); Biosynthesis of secondary metabolites: (pxb01110)
pycom13g10730	2.17814	0.00195674	TCP-like protein TCP transcription factor TCP domain-containing protein
pycom13g10870	-4.4477	2.04e-06	bidirectional sugar transporter SWEET15 MtN3_slv domain-containing protein SWEET15 bidirectional sugar transporter N3-like isoform X1
pycom13g11360	-2.50545	7.45e-06	protein MEI2-like 4 isoform X4 protein MEI2-like 4 isoform X1 protein MEI2-like 4 isoform X3 protein MEI2-like 4 isoform X5
pycom13g11680	2.1568	0.000364941	LOW QUALITY PROTEIN: DNA replication licensing factor MCM2 DNA replication licensing factor MCM2 isoform X1 hypothetical protein B456_005G120400 Minichromosome maintenance MCM2/3/5 family protein is	Biological Process:DNA replication (GO:0006260)	DNA replication: (pxb03030)
pycom13g11690	2.05927	0.00799139	LOW QUALITY PROTEIN: DNA replication licensing factor MCM2 hypothetical protein JCGZ_23070		DNA replication: (pxb03030)
pycom13g11740	-2.54787	2.92e-97	xyloglucan endotransglycosylase EXGT1 family protein probable xyloglucan endotransglucosylase/hydrolase protein B isoform X2 hypothetical protein PRUPE_1G210900 xyloglucan endotransglucosylase/hydrola	Molecular Function:hydrolase activity hydrolyzing O-glycosyl compounds (GO:0004553)
pycom13g11980	4.46319	0.0152463	hypothetical protein CCACVL1_25315 1 4-dihydroxy-2-naphthoyl-CoA thioesterase 1-like 1,4-dihydroxy-2-naphthoyl-CoA thioesterase 1-like uncharacterized protein LOC101304565 uncharacterized protein LOC1		Metabolic pathways: (pxb01100); Biosynthesis of secondary metabolites: (pxb01110)
pycom13g11990	2.2056	0.0309852	hypothetical protein CCACVL1_25315 1 4-dihydroxy-2-naphthoyl-CoA thioesterase 1-like Thioesterase superfamily protein		Metabolic pathways: (pxb01100); Biosynthesis of secondary metabolites: (pxb01110)
pycom13g12170	-3.26528	6.79e-11	late embryogenesis abundant protein D-29-like Late embryogenesis abundant protein D-29, putative late embryogenesis abundant protein D-29 isoform X1
pycom13g13200	-2.50237	2.45e-17	LOW QUALITY PROTEIN: uncharacterized protein LOC110412456 unknown uncharacterized protein LOC110637911
pycom13g13240	-3.36117	0.0371838	hypothetical protein CDL12_04005 universal stress protein 27 uncharacterized protein C167.05 universal stress protein A-like protein universal stress protein PHOS32-like
pycom13g13250	-6.08036	0.00531226	PMEI domain-containing protein pectinesterase inhibitor 10 Enzyme inhibitor-like protein putative pectinesterase/pectinesterase inhibitor 47 vegetative cell wall protein gp1
pycom13g13650	3.80525	5.56e-06	major allergen Pru av 1 ribonuclease-like PR-10d major allergen Mal d 1.03F pathogenesis-related protein 10 major allergen Mal d 1.03D ribonuclease-like PR-10b putative Mal d 1.03G isoallergen major a	Molecular Function:abscisic acid binding (GO:0010427); Molecular Function:signaling receptor activity (GO:0038023); Molecular Function:protein phosphatase inhibitor activity (GO:0004864); Biological Process:defense response (GO:0006952); Biological Process:abscisic acid-activated signaling pathway (GO:0009738)
pycom13g13660	3.29986	2.41e-07	major allergen Pru av 1 ribonuclease-like PR-10d major allergen Mal d 1.03F Mal d 1-like	Molecular Function:abscisic acid binding (GO:0010427); Molecular Function:signaling receptor activity (GO:0038023); Molecular Function:protein phosphatase inhibitor activity (GO:0004864); Biological Process:defense response (GO:0006952); Biological Process:abscisic acid-activated signaling pathway (GO:0009738)
pycom13g13670	7.22946	6.61e-10	LOW QUALITY PROTEIN: hypothetical protein PanWU01x14_141790
pycom13g13700	2.47323	2.05e-12	major allergen Pru av 1 Mal d 1.03C03 ribonuclease-like PR-10d major allergen Mal d 1.03F major allergen Mal d 1.03D ribonuclease-like PR-10b	Molecular Function:abscisic acid binding (GO:0010427); Molecular Function:signaling receptor activity (GO:0038023); Molecular Function:protein phosphatase inhibitor activity (GO:0004864); Biological Process:defense response (GO:0006952); Biological Process:abscisic acid-activated signaling pathway (GO:0009738)
pycom13g13710	2.77642	5.49e-10	Mal d 1.06B05 Mal d 1.06C05 major allergen Mal d 1-like	Molecular Function:abscisic acid binding (GO:0010427); Molecular Function:signaling receptor activity (GO:0038023); Molecular Function:protein phosphatase inhibitor activity (GO:0004864); Biological Process:defense response (GO:0006952); Biological Process:abscisic acid-activated signaling pathway (GO:0009738)
pycom13g13720	8.6021	4.37e-10	major allergen Pru av 1 Mal d 1.03C03 major allergen Pru ar 1-like	Molecular Function:abscisic acid binding (GO:0010427); Molecular Function:signaling receptor activity (GO:0038023); Molecular Function:protein phosphatase inhibitor activity (GO:0004864); Biological Process:defense response (GO:0006952); Biological Process:abscisic acid-activated signaling pathway (GO:0009738)
pycom13g13730	4.42563	1.75e-12	Mal d 1.06B05 Mal d 1.06C05 major allergen Mal d 1-like	Molecular Function:abscisic acid binding (GO:0010427); Molecular Function:signaling receptor activity (GO:0038023); Molecular Function:protein phosphatase inhibitor activity (GO:0004864); Biological Process:defense response (GO:0006952); Biological Process:abscisic acid-activated signaling pathway (GO:0009738)
pycom13g13740	3.8201	5.01e-53	major allergen Pru av 1 Mal d 1.03C03 major allergen Mal d 1.03C	Molecular Function:abscisic acid binding (GO:0010427); Molecular Function:signaling receptor activity (GO:0038023); Molecular Function:protein phosphatase inhibitor activity (GO:0004864); Biological Process:defense response (GO:0006952); Biological Process:abscisic acid-activated signaling pathway (GO:0009738)
pycom13g13850	-5.55459	0.0341098	uncharacterized protein LOC18603562 isoform X1 uncharacterized protein LOC103430770 uncharacterized protein LOC103959364
pycom13g13880	-2.73275	0.0327988	probable protein phosphatase 2C 34 isoform X1 putative protein phosphatase 2C 34, partial putative protein phosphatase 2C 34 isoform X1
pycom13g14040	-4.0269	4.11e-16	probable pectinesterase/pectinesterase inhibitor 21, partial		Pentose and glucuronate interconversions: (pxb00040); Metabolic pathways: (pxb01100)
pycom13g14120	-5.59276	0.00316317	LOW QUALITY PROTEIN: uncharacterized protein LOC110815030 uncharacterized protein LOC103943692
pycom13g15160	3.31806	2.23e-14	sugar transporter ERD6-like 16-like protein, partial hypothetical protein CDL15_Pgr008472 sugar transporter, putative
pycom13g16090	7.3405	2.4e-06	hypothetical protein PRUPE_1G231300 geraniol 8-hydroxylase geraniol 8-hydroxylase-like isoform X1 geraniol 8-hydroxylase-like
pycom13g16260	5.85474	0.0114305	putative LRR receptor-like serine/threonine-protein kinase leucine-rich repeat receptor-like serine/threonine-protein kinase At2g14510 isoform X1 hypothetical protein TSUD_46630 putative leucine-rich
pycom13g16270	-3.12178	0.00374318	SEY1 hypothetical protein PanWU01x14_005760 uncharacterized protein LOC109005798 histone-lysine N-methyltransferase SETD1A
pycom13g16790	2.33538	0.0414069	uncharacterized protein LOC107407063 hypothetical protein GOBAR_DD33354 uncharacterized protein LOC109000341
pycom13g17250	-2.46511	0.0236228	hypothetical protein AQUCO_04900151v1 hypothetical protein PHAVU_001G154500g protein LIFEGUARD 2-like unnamed protein product hypothetical protein CRG98_036422
pycom13g17400	2.73201	3.95e-13	early light-induced protein 1, chloroplastic-like isoform X1 early light-induced protein 1, chloroplastic-like isoform X2
pycom13g17540	-5.33384	0.007291	INCONCLUSIVE PREDICTED: probable dual-specificity RNA methyltransferase RlmN 2 hypothetical protein Pyn_31851
pycom13g17970	-2.15393	3.14e-08	uncharacterized protein LOC100811424 isoform X2 uncharacterized protein LOC103938172
pycom13g18040	3.4845	1.24e-05	glu S.griseus protease inhibitor-like potato inhibitor I family protein inhibitor of trypsin and hageman factor-like putative proteinase inhibitor I13, potato inhibitor I glu S.griseus protease inhibi
pycom13g18340	4.6449	0.0185706	hypothetical protein PRUPE_1G035700 1-aminocyclopropane-1-carboxylate oxidase homolog 3-like 1-aminocyclopropane-1-carboxylate oxidase homolog 1-like isoform X1 unknown, partial 1-aminocyclopropane-1-
pycom13g18950	-3.48501	2.61e-07	CRIB domain-containing protein RIC10-like isoform X1 CRIB domain-containing protein RIC3-like CRIB domain-containing protein RIC6 CRIB domain-containing protein RIC7
pycom13g19660	2.56683	0.031096	putative transcription factor interactor and regulator AUX-IAA family hypothetical protein B456_011G180100 auxin-responsive protein IAA13 isoform X2 unknown isoform 2 of auxin-responsive protein iaa13
pycom13g19690	7.00872	6.32e-05	uncharacterized protein LOC112325884 isoform X1 uncharacterized protein LOC103933660 uncharacterized protein LOC112325884 isoform X3 hypothetical protein MIMGU_mgv1a025785mg hypothetical protein POPTR
pycom13g19990	-2.75401	0.0461038	Myosin-6 like, partial hypothetical protein CUMW_050120 IQ motif, EF-hand binding site hypothetical protein CUMW_252050, partial unnamed protein product, partial
pycom13g20090	-2.99793	0.0159932	uncharacterized protein LOC103431818 uncharacterized protein LOC103935374
pycom13g20420	-5.77164	0.0123616	uncharacterized protein LOC111015985 hypothetical protein CISIN_1g001103mg uncharacterized protein LOC103437007 uncharacterized protein LOC103453711 uncharacterized protein LOC103424182
pycom13g20500	-3.46416	0.0172555	pollen receptor-like kinase 4 pollen receptor-like kinase 2 putative protein kinase RLK-Pelle-LRR-III family
pycom13g20800	-2.20938	1.35e-12	uncharacterized protein LOC100787294 secretory phospholipase A2 alpha precursor phospholipase A2-alpha-like isoform X2		Metabolic pathways: (pxb01100); Biosynthesis of secondary metabolites: (pxb01110)
pycom13g20980	-4.6551	0.0128342	RING-H2 finger protein ATL43, partial hypothetical protein CICLE_v10010271mg, partial
pycom13g21320	-2.78767	0.000283458	mannosyl-oligosaccharide 1,2-alpha-mannosidase MNS1-like isoform X1 hypothetical protein DCAR_016083 mannosyl-oligosaccharide 1,2-alpha-mannosidase MNS1-like isoform X2		Metabolic pathways: (pxb01100)
pycom13g21780	-6.4443	0.000543706	peroxidase 45-like unnamed protein product		Metabolic pathways: (pxb01100); Biosynthesis of secondary metabolites: (pxb01110)
pycom13g22020	-5.57566	0.0245792	uncharacterized protein LOC103409628
pycom13g22570	3.12865	4.98e-79	ribulose bisphosphate carboxylase small chain protein ribulose bisphosphate carboxylase small chain clone 512 isoform X3 hypothetical protein CISIN_1g029245mg ribulose bisphosphate carboxylase small c		Metabolic pathways: (pxb01100); Biosynthesis of secondary metabolites: (pxb01110)
pycom13g22640	2.22029	0.0378623	hypothetical protein PRUPE_1G079600 hypothetical protein CRG98_024778 hypothetical protein VITISV_006520
pycom13g27170	4.74181	0.0082591	protein TRIGALACTOSYLDIACYLGLYCEROL 2, chloroplastic isoform X1 protein TRIGALACTOSYLDIACYLGLYCEROL 2, chloroplastic-like isoform X2 LOW QUALITY PROTEIN: protein TRIGALACTOSYLDIACYLGLYCEROL 2, chlorop
pycom13g27380	-6.30531	0.00385143	probable hydroxyacylglutathione hydrolase 2, chloroplast isoform X2 hypothetical protein PRUPE_1G198300 hypothetical protein POPTR_007G131300v3		Metabolic pathways: (pxb01100)
pycom13g28400	-2.37626	1.13e-05	uncharacterized protein LOC105350568 LOW QUALITY PROTEIN: heat stress transcription factor B-2a-like
pycom13g28970	3.01852	7.49e-05	hypothetical protein GOBAR_AA15034 hypothetical protein PRUPE_7G086700 hypothetical protein CISIN_1g028585mg
pycom13g29190	-2.75332	0.00374773	xyloglucan endotransglucosylase/hydrolase 2 Brassinosteroid-regulated protein BRU1 xyloglucan endotransglucosylase/hydrolase 2-like	Molecular Function:hydrolase activity hydrolyzing O-glycosyl compounds (GO:0004553)
pycom1481g00110	-5.61426	0.0221837	phosphatidylinositol 4-phosphate 5-kinase 5-like		Metabolic pathways: (pxb01100); Inositol phosphate metabolism: (pxb00562)
pycom14g00860	2.8086	0.0074459	uncharacterized protein LOC105804387 uncharacterized protein LOC103935006 isoform X2 uncharacterized protein LOC110621277 uncharacterized protein LOC111295202 uncharacterized protein LOC103944347
pycom14g01050	-4.21678	0.000130724	vinorine synthase-like acylsugar acyltransferase 3-like
pycom14g02350	-2.04694	0.0336589	hypothetical protein DCAR_026194 E3 ubiquitin-protein ligase RGLG1-like isoform X6 E3 ubiquitin-protein ligase RGLG5 isoform X1 E3 ubiquitin-protein ligase RGLG1-like isoform X3
pycom14g02580	-3.4583	0.0075004	INCONCLUSIVE uncharacterized protein LOC25483810 uncharacterized protein LOC8263184 hypothetical protein COLO4_29710 A-kinase anchor protein 13-like
pycom14g03250	2.00982	1.15e-05	cysteine desulfurase, mitochondrial-like hypothetical protein CQW23_04471 cysteine desulfurase mitochondrial hypothetical protein JCGZ_12594		Metabolic pathways: (pxb01100)
pycom14g03410	6.88937	5.83e-05	E3 ubiquitin-protein ligase PUB24-like isoform X1 E3 ubiquitin-protein ligase PUB24 isoform X1 hypothetical protein GOBAR_DD29563
pycom14g03420	6.18914	0.00494106	hypothetical protein GOBAR_DD29564 E3 ubiquitin-protein ligase PUB22-like E3 ubiquitin-protein ligase PUB23-like isoform X2 hypothetical protein ARALYDRAFT_482563 U-box domain-containing protein
pycom14g03730	-5.76863	7.46e-08	uncharacterized protein LOC111295657 uncharacterized protein LOC18038627 uncharacterized protein LOC110754989 uncharacterized protein LOC109013499 isoform X2 uncharacterized protein LOC103430987
pycom14g03830	2.61284	0.0277914	Carboxylesterase Alpha/beta hydrolase fold putative carboxylesterase 15
pycom14g03840	-3.30148	1.95e-45	SPX domain-containing protein/zf-C3HC4_2 domain-containing protein, partial probable E3 ubiquitin-protein ligase BAH1-like isoform X1 putative E3 ubiquitin-protein ligase BAH1-like
pycom14g03870	3.74925	0.0229462	uncharacterized protein LOC7488057 isoform X1 uncharacterized protein LOC112695911 isoform X1 uncharacterized protein LOC103339586 uncharacterized protein LOC103963343
pycom14g04680	2.40483	0.0415834	uncharacterized protein LOC105786180 uncharacterized protein LOC103339415 uncharacterized protein LOC18771404 uncharacterized protein LOC110770758 uncharacterized protein LOC103454256
pycom14g05890	-4.40987	0.00147704	hypothetical protein CRG98_039527, partial		Metabolic pathways: (pxb01100)
pycom14g05900	4.4406	3e-05	putative disease resistance protein RGA4 isoform X1	Molecular Function:ADP binding (GO:0043531)
pycom14g05920	6.59986	0.000279691	disease resistance protein RGA2 putative disease resistance protein RGA1	Molecular Function:ADP binding (GO:0043531)
pycom14g06130	-2.81166	1.62e-05	hypothetical protein RchiOBHm_Chr3g0482161 hypothetical protein RchiOBHm_Chr3g0482181 Uncharacterized protein TCM_005849 hypothetical protein CICLE_v10006321mg uncharacterized protein LOC109773367 hyp
pycom14g06890	2.68746	0.0103129	glucanase, partial glucan endo-1,3-beta-glucosidase, basic isoform isoform X2 hypothetical protein B456_010G003700 Glucan endo-1,3-beta-glucosidase, basic isoform	Molecular Function:hydrolase activity hydrolyzing O-glycosyl compounds (GO:0004553)
pycom14g06920	-7.60758	4.78e-07	glucan endo-1,3-beta-glucosidase, basic isoform isoform X2 beta-1,3-glucanase	Molecular Function:hydrolase activity hydrolyzing O-glycosyl compounds (GO:0004553)
pycom14g07220	-2.81063	0.014837	Triacylglycerol lipase SDP1, partial hypothetical protein CISIN_1g003105mg Patatin/Phospholipase A2-related protein hypothetical protein TSUD_164420		Metabolic pathways: (pxb01100); Biosynthesis of secondary metabolites: (pxb01110)
pycom14g07390	-6.31522	0.00191499	Mitochondrial fission 1 protein like mitochondrial fission 1 protein A Membrane protein involved in organellar division
pycom14g07580	6.3362	0.00131877	eukaryotic translation initiation factor-like hypothetical protein EUGRSUZ_G01369 polyprenyltransferase 1 hypothetical protein PRUPE_4G276200 4-hydroxybenzoate polyprenyltransferase, mitochondrial iso
pycom14g07630	3.0182	6.34e-06	Condensin subunit LOW QUALITY PROTEIN: condensin complex subunit 1-like
pycom14g09410	-5.47788	0.0353753	Kinase family protein wall-associated receptor kinase-like 20 isoform X2 serine-threonine protein kinase, plant-type, putative
pycom14g09620	-2.35837	4.15e-16	elicitor-responsive protein 3 elicitor-responsive protein 3 isoform X2
pycom14g09640	-2.06137	0.000590825	uncharacterized protein LOC110744799 uncharacterized protein LOC101312827 isoform X2 methyl-CpG-binding domain-containing protein 13-like isoform X2 uncharacterized protein LOC103454798
pycom14g09680	-3.24392	3.27e-12	hypothetical protein AQUCO_01300358v1 hypothetical protein POPTR_001G107100v3 Zinc finger, LIM-type
pycom14g09820	-3.05984	0.0229462	actin-depolymerizing factor 7 isoform X2 hypothetical protein TanjilG_26687 hypothetical protein TanjilG_28690 hypothetical protein TanjilG_07645	Molecular Function:actin binding (GO:0003779); Biological Process:actin filament depolymerization (GO:0030042); Cellular Component:actin cytoskeleton (GO:0015629)
pycom14g09920	-6.02299	0.00639532	hypothetical protein PRUPE_5G098600 probable phospholipid hydroperoxide glutathione peroxidase probable phospholipid hydroperoxide glutathione peroxidase isoform X1		Metabolic pathways: (pxb01100); Arachidonic acid metabolism: (pxb00590)
pycom14g11080	2.63424	0.0425511	metal-nicotianamine transporter YSL1 hypothetical protein CISIN_1g037863mg hypothetical protein CUMW_236200 metal-nicotianamine transporter YSL1-like isoform X2
pycom14g11830	-2.34853	5.99e-06	hypothetical protein CFP56_73418
pycom14g12740	7.11473	8.24e-07	11-beta-hydroxysteroid dehydrogenase 1B-like 11-beta-hydroxysteroid dehydrogenase 1B isoform X1 11-beta-hydroxysteroid dehydrogenase-like 2 11-beta-hydroxysteroid dehydrogenase-like 4A isoform X1
pycom14g12790	-3.90112	0.0128342	palmitoyl-acyl carrier protein thioesterase, chloroplastic Oleoyl-[acyl-carrier-protein]palmitoyl-acyl carrier protein thioesterase, chloroplastic-like isoform X2 putative oleoyl-[acyl-carrier-protein		Metabolic pathways: (pxb01100)
pycom14g12920	2.39342	0.00759097	truncated transcription factor CAULIFLOWER A isoform X1 MADS-box transcription factor 23-like isoform X4 unnamed protein product, partial
pycom14g12950	3.9298	7.85e-06	acylsugar acyltransferase 1 BAHD acyltransferase At5g47980 deacetylvindoline O-acetyltransferase-like hypothetical protein MANES_12G017000 vinorine synthase		Metabolic pathways: (pxb01100); Biosynthesis of secondary metabolites: (pxb01110)
pycom14g13400	2.17684	0.0134311	WD repeat-containing protein 74 isoform X1 hypothetical protein POPTR_015G092400v3 WD repeat-containing protein 74 isoform X3
pycom14g13920	-2.62119	1.25e-09	cysteine proteinase precursor vignain vignain-like
pycom14g14310	2.29669	0.0351	P-loop containing nucleoside triphosphate hydrolases superfamily protein isoform 1 pachytene checkpoint protein 2 homolog
pycom14g14330	-2.01758	0.00322377	hypothetical protein CCACVL1_03198 serine/threonine-protein kinase HT1 isoform X1 serine/threonine-protein kinase STY13-like isoform X2
pycom14g15460	-2.79419	2.58e-21	peroxidase 31-like peroxidase 65-like peroxidase 65 peroxidase 65-like isoform X1 peroxidase 41-like		Metabolic pathways: (pxb01100); Biosynthesis of secondary metabolites: (pxb01110)
pycom14g15550	-5.69506	0.0225512	hypothetical protein CUMW_040580 hypothetical protein PRUPE_5G180000
pycom14g15730	-3.03419	0.018608	probable myosin-binding protein 5 isoform X4 Zein-binding domain-containing protein putative myosin-binding protein 5 isoform X1
pycom14g15740	-3.74218	2.5e-05	hypothetical protein PRUPE_5G182400 probable myosin-binding protein 5 isoform X2 putative myosin-binding protein 5 isoform X1 probable myosin-binding protein 6
pycom14g16150	-2.33902	0.00265361	Nitrate transporter 1.2 -like protein protein NRT1/ PTR FAMILY 4.6 PTR2 domain-containing protein Protein NRT1/ PTR FAMILY 4.6 like
pycom14g16600	-2.66691	3.01e-25	Gibberellin regulated protein gibberellin-regulated protein 4
pycom14g17320	2.61133	0.000675757	UDP-glucose 6-dehydrogenase 5 isoform X2 UDP-glucose 6-dehydrogenase 5-like isoform X2 putative UDP-glucose/GDP-mannose dehydrogenase predicted protein, partial		Pentose and glucuronate interconversions: (pxb00040); Metabolic pathways: (pxb01100)
pycom14g17600	6.11263	0.00457512	Single-stranded DNA-binding replication protein replication protein A 70 kDa DNA-binding subunit B-like isoform X1 Replication factor A protein replication protein A 70 kDa DNA-binding subunit D-like	Biological Process:DNA replication (GO:0006260)	DNA replication: (pxb03030)
pycom14g18590	-6.73639	9.48e-05	cytochrome P450 CYP736A12 Cytochrome P450
pycom14g18610	-6.94837	3.06e-05	cytochrome P450 CYP736A12-like, partial cytochrome P450 CYP736A12
pycom14g19180	-7.28128	3.84e-06	putative phosphatidic acid phosphatase lipid phosphate phosphatase 1 isoform X1 lipid phosphate phosphatase 2-like isoform X1 lipid phosphate phosphatase 2 isoform X1		Biosynthesis of secondary metabolites: (pxb01110); Glycerolipid metabolism: (pxb00561)
pycom14g19740	-2.22719	0.000395154	C2 domain containing protein protein C2-DOMAIN ABA-RELATED 3-like isoform X1 protein C2-DOMAIN ABA-RELATED 4-like hypothetical protein VITISV_014376
pycom14g19770	2.57278	1.71e-05	zinc finger protein VAR3, chloroplastic-like hypothetical protein EUTSA_v10011523mg zf-RanBP domain-containing protein zinc finger protein VAR3 chloroplastic zinc finger protein
pycom14g20060	4.39599	0.0187336	INCONCLUSIVE hypothetical protein POPTR_008G174000v3
pycom14g20260	5.52534	0.00410375	G-type lectin S-receptor-like serine/threonine-protein kinase RLK1 hypothetical protein PRUPE_2G004700 G-type lectin S-receptor-like serine/threonine-protein kinase LECRK4 G-type lectin S-receptor-lik
pycom15g00480	-2.47756	0.000490505	phospholipase D delta isoform X1 hypothetical protein GOBAR_DD11069 phospholipase D delta-like isoform X2		Metabolic pathways: (pxb01100); Biosynthesis of secondary metabolites: (pxb01110)
pycom15g01190	-2.69366	6.5e-05	endoglucanase 24-like protein cellulase2 endoglucanase 2	Molecular Function:hydrolase activity hydrolyzing O-glycosyl compounds (GO:0004553)
pycom15g01480	-6.15135	0.000110624	kinesin-like protein NACK1 isoform X1 kinesin-like protein NACK1 isoform X2
pycom15g01640	2.01425	4.63e-12	protein WALLS ARE THIN 1-like hypothetical protein POPTR_005G233600v3 auxin-induced protein 5ng4-like hypothetical protein GLYMA_17G254700
pycom15g01810	-2.16186	0.00154159	hypothetical protein VITISV_015924 hypothetical protein CCACVL1_08973 BEL1-like homeodomain protein 7 isoform X1 BEL1-like homeodomain protein 7 isoform X3 BEL1-like homeodomain protein 3 isoform X2 B
pycom15g02010	-2.29949	0.00146732	carboxyl methyltransferase		Biosynthesis of secondary metabolites: (pxb01110); alpha-Linolenic acid metabolism: (pxb00592)
pycom15g02880	3.6763	2.16e-07	Glycosyl transferase, family 8 Nucleotide-diphospho-sugar transferases superfamily protein hypothetical protein GOBAR_AA30853 glycosyltransferase 8F glycosyltransferase family GT8 protein
pycom15g02930	-2.64561	3.34e-27	probable E3 ubiquitin-protein ligase ARI2 isoform X2
pycom15g03690	3.45587	0.0204528	putative WRKY transcription factor 40 -like protein probable WRKY transcription factor 40 isoform X4 WRKY transcription factor WRKY40 WRKY transcription factor 18 WRKY transcription factor 40b
pycom15g03750	3.30629	0.000979774	chorismate mutase 2-like chorismate mutase 2 chorismate mutase 2 isoform X1 chorismate mutase 2-like isoform X2		Metabolic pathways: (pxb01100); Biosynthesis of secondary metabolites: (pxb01110)
pycom15g04270	-2.77787	0.0262573	glutamate receptor 2.7 putative periplasmic binding protein-like I uncharacterized protein LOC103953133 isoform X3
pycom15g04450	3.51897	0.0280313	F-box only protein 13 F-box only protein 13-like
pycom15g04780	-3.70689	9.49e-26	Glyco_hydro_9 domain-containing protein endoglucanase 16 endoglucanase 16 isoform X2	Molecular Function:hydrolase activity hydrolyzing O-glycosyl compounds (GO:0004553)	Metabolic pathways: (pxb01100)
pycom15g04930	-6.59733	0.000419485	E3 ubiquitin ligase PARAQUAT TOLERANCE 3 isoform X2 Zinc finger, RING-type uncharacterized protein LOC103431272 uncharacterized protein LOC103952686 E3 ubiquitin ligase PARAQUAT TOLERANCE 3-like
pycom15g05330	-3.40533	7.72e-05	hypothetical protein KK1_009531 hypothetical protein PRUPE_1G409500 unnamed protein product
pycom15g05930	-2.60552	0.0199937	uncharacterized protein LOC105120510 isoform X2 Glyco_hydro_10 domain-containing protein/CBM_4_9 domain-containing protein hypothetical protein POPTR_002G113100v3 uncharacterized protein LOC103929637	Molecular Function:hydrolase activity hydrolyzing O-glycosyl compounds (GO:0004553)
pycom15g06510	-5.80148	0.0191418	uncharacterized protein LOC103328570 putative helitron helicase-like domain-containing protein uncharacterized protein LOC103936728 isoform X2 uncharacterized protein LOC103936728 isoform X3 uncharact
pycom15g06520	-6.28913	0.00310362	uncharacterized protein LOC103447556 uncharacterized protein LOC109705509 uncharacterized protein LOC103936728 isoform X1
pycom15g06590	-6.06977	0.00479172	probable disease resistance protein At4g27220 isoform X2 uncharacterized protein LOC112180753 isoform X2 uncharacterized protein LOC103426682
pycom15g06760	-2.26236	0.00888781	uncharacterized protein LOC104804738 unknown uncharacterized protein LOC104771455
pycom15g07000	3.53712	0.0200778	Cyclin-A3-1 unnamed protein product cyclin A3.1 family protein
pycom15g07780	3.10438	0.0350887	hypothetical protein TanjilG_30594 hypothetical protein CDL15_Pgr006757 unnamed protein product hypothetical protein CRG98_028951 Protein CYPRO4, partial protein CYPRO4-like
pycom15g08260	2.39549	2.67e-05	myb-related protein A-like transcription factor MYB44 transcription factor MYB44-like
pycom15g08750	2.21838	0.00343684	WSC domain-containing protein-like hypothetical protein AALP_AA8G214300 hypothetical protein POPTR_018G084200v3 aldehyde oxidase GLOX1-like galactose oxidase-like WSC domain-containing protein ARB_078
pycom15g09970	-3.76611	5.01e-53	fasciclin-like arabinogalactan protein 14
pycom15g09990	-6.08636	0.00369476	uncharacterized protein LOC111302826 isoform X1 uncharacterized protein LOC107420809 isoform X2 hypothetical protein Zm00014a_024184 hypothetical protein F511_09605
pycom15g10600	-3.39779	0.0442114	uncharacterized protein LOC108472915 uncharacterized protein LOC104225020 uncharacterized protein LOC107027277 uncharacterized protein LOC103927583
pycom15g10750	-3.44679	0.0250746	probable boron transporter 6 isoform X1 probable boron transporter 6 isoform X2 probable boron transporter 6
pycom15g11300	-2.86736	0.00446119	G-type lectin S-receptor-like serine/threonine-protein kinase G-type lectin S-receptor-like serine/threonine-protein kinase SD2-5 isoform X2
pycom15g11670	2.20405	0.0157908	mitochondrial inner membrane protease ATP23 homolog isoform X2 mitochondrial inner membrane protease ATP23 homolog
pycom15g11770	4.44638	3.63e-08	hypothetical protein CCACVL1_23374 INCONCLUSIVE hypothetical protein SOVF_002050 uncharacterized protein LOC112169741 uncharacterized protein LOC110766442 uncharacterized protein LOC103441514 uncharac
pycom15g11910	6.24744	0.00185827	RecName: Full=3,5-dihydroxybiphenyl synthase; AltName: Full=Biphenyl synthase 1; Short=SaBIS1
pycom15g12310	-5.9128	0.00957567	beta-galactosidase 6-like isoform X1 hypothetical protein EUGRSUZ_H05090 hypothetical protein TanjilG_16852, partial Glycoside hydrolase, partial	Molecular Function:hydrolase activity hydrolyzing O-glycosyl compounds (GO:0004553)
pycom15g13530	2.99308	2.18e-14	hypothetical protein PRUPE_7G264500 uncharacterized protein LOC110815635 uncharacterized protein LOC103955998 isoform X2 uncharacterized protein LOC103456375 uncharacterized protein LOC103949060
pycom15g14030	-5.88565	0.00806989	cysteine-rich receptor-like protein kinase 19 isoform X1 hypothetical protein CICLE_v10030238mg, partial G-type lectin S-receptor-like serine/threonine-protein kinase At1g11410
pycom15g14110	2.29132	0.00891302	hypothetical protein CISIN_1g009380mg WD repeat-containing protein 76 isoform X3 WD repeat-containing protein 76-like WD repeat-containing protein 76 isoform X1 hypothetical protein EUTSA_v10018400mg
pycom15g14470	2.51102	0.0135401	F-box/FBD/LRR-repeat protein At5g22700-like isoform X3 putative FBD-associated F-box protein At5g56690 putative F-box/LRR-repeat protein At4g15060 uncharacterized protein LOC103953899 uncharacterized
pycom15g14550	-5.75701	0.0152557	unknown uncharacterized protein LOC101299028 uncharacterized protein LOC110752599 uncharacterized protein LOC103400050 uncharacterized protein LOC105769204 uncharacterized protein LOC103949207
pycom15g14560	-5.57911	0.0297487	putative EF-hand domain pair, mitochondrial Rho GTPase Calcium uptake protein calcium uptake protein 1, mitochondrial-like isoform X2 calcium uptake protein 1 homolog, mitochondrial-like hypothetical
pycom15g14680	-2.74569	0.0484461	monogalactosyldiacylglycerol synthase 2, chloroplastic-like hypothetical protein COLO4_15550 hypothetical protein B456_013G236200, partial		Metabolic pathways: (pxb01100); Glycerolipid metabolism: (pxb00561)
pycom15g14690	-5.95985	0.00591812	uncharacterized protein LOC105168518 isoform X2 uncharacterized protein LOC103953873 uncharacterized protein LOC110654921 isoform X3 hypothetical protein MANES_14G118200 uncharacterized protein LOC103
pycom15g14790	-2.73949	5.69e-05	heptahelical transmembrane protein 1-like isoform X1 AdipoR/hemolysin-III-related heptahelical transmembrane protein 1
pycom15g14830	-2.78216	0.000772905	putative clathrin assembly protein At5g35200 isoform X1 putative clathrin assembly protein At5g35200 isoform X2 hypothetical protein VIGAN_01428700 hypothetical protein PRUPE_7G249200
pycom15g15330	2.00708	5.87e-08	EIN3-binding F-box protein 2-like isoform X1 EIN3-binding F-box protein 2-like EIN3-binding F-box protein 1-like hypothetical protein PHAVU_009G207300g EIN3-binding F-box protein 1 isoform X1 F-box-li		MAPK signaling pathway - plant: (pxb04016)
pycom15g16460	-2.07067	0.00273614	hypothetical protein EUGRSUZ_J02959 rop guanine nucleotide exchange factor 12 isoform X2 hypothetical protein POPTR_003G052600v3 hypothetical protein POPTR_018G082400v3
pycom15g16610	-6.25977	0.00142913	Polyol transporter like polyol transporter 5-like isoform X1 polyol transporter 5-like isoform X2 probable polyol transporter 6 isoform X1
pycom15g16690	2.1297	0.0175557	hypothetical protein glysoja_042724, partial uncharacterized protein LOC100257802 isoform X1 hypothetical protein MANES_16G116500
pycom15g16920	-2.93544	0.000102174	hypothetical protein glysoja_002691 protein SODIUM POTASSIUM ROOT DEFECTIVE 2-like isoform X2 uncharacterized protein LOC105768695 uncharacterized protein LOC103340910 uncharacterized protein LOC10394
pycom15g17200	-2.97922	2.42e-14	WSC domain-containing protein
pycom15g18450	6.32663	0.00167848	LOW QUALITY PROTEIN: cytokinin dehydrogenase 3-like Cytokinin dehydrogenase 3, partial hypothetical protein EUGRSUZ_C00881 cytokinin dehydrogenase 3-like cytokinin dehydrogenase 3-like isoform X2		Zeatin biosynthesis: (pxb00908)
pycom15g19080	-6.65474	1.08e-05	tannin-related R2R3 MYB transcription factor, partial transcription factor MYB114-like transcription factor TT2 isoform X1
pycom15g19210	-2.66084	0.041488	RecName: Full=MOB kinase activator-like 1A; AltName: Full=Mob1 homolog 1A; AltName: Full=Mps one binder kinase activator-like 1A; AltName: Full=MsMob1-1; AltName: Full=MsMob1-2; AltName: Full=MsMob1-3
pycom15g19700	-2.01431	0.000298704	uncharacterized protein LOC103453925 isoform X1 uncharacterized protein LOC107019938 isoform X1 uncharacterized protein LOC102582085 uncharacterized protein LOC101294986
pycom15g21570	-2.64694	0.00724202	transcription factor bHLH121-like isoform X5 hypothetical protein EUGRSUZ_I02346 transcription factor bHLH121-like isoform X2 transcription factor bHLH121-like
pycom15g22060	-2.43247	3e-07	LOW QUALITY PROTEIN: aldehyde dehydrogenase family 3 member F1-like hypothetical protein CISIN_1g0386171mg, partial		Metabolic pathways: (pxb01100); Biosynthesis of secondary metabolites: (pxb01110)
pycom15g22290	-3.80438	5.71e-41	cold shock protein CS66 dehydrin 8 dehydrin 6, partial abscisic acid response protein dehydrin 2
pycom15g22320	-3.88456	2.31e-25	Sec14 cytosolic factor, putative phosphatidylinositol/phosphatidylcholine transfer protein SFH10 isoform X3 hypothetical protein JCGZ_24004
pycom15g22440	4.3384	0.0247769	salicylic acid methyl transferase-like protein jasmonate O-methyltransferase-like isoform X2 unnamed protein product, partial
pycom15g22770	-5.40283	0.000159991	late embryogenesis abundant protein D-29-like uncharacterized protein LOC103939211 isoform X1
pycom15g22990	2.64671	2.54e-07	ATP-dependent DNA helicase DDM1 isoform X2 Chromatin remodeling 1 isoform 1 ATP-dependent DNA helicase DDM1-like isoform X2 hypothetical protein POPTR_019G129900v3 ATP-dependent DNA helicase DDM1-like
pycom15g23110	-3.96891	0.00283562	hypothetical protein PHAVU_002G028700g uncharacterized protein LOC105643859 uncharacterized protein LOC103947534 uncharacterized protein LOC103401178
pycom15g23360	-5.7929	0.0120877	zinc finger BED domain-containing protein RICESLEEPER 2-like, partial zinc finger BED domain-containing protein RICESLEEPER 2-like isoform X4 zinc finger BED domain-containing protein RICESLEEPER 1-li
pycom15g23590	2.50926	0.0240827	hypothetical protein CFP56_22607 hypothetical protein GOBAR_DD31118 uncharacterized protein LOC18767295 uncharacterized protein LOC108478434 uncharacterized protein LOC101306931 uncharacterized protei
pycom15g23710	-5.08877	0.00245579	hypothetical protein JCGZ_12305 uncharacterized protein LOC104416746 protein will die slowly-like
pycom15g24120	-2.05905	0.00367108	protein kinase 3-like uncharacterized protein LOC103941008 isoform X2 uncharacterized protein LOC18769185 isoform X2 uncharacterized protein LOC103956519 uncharacterized protein LOC103401338
pycom15g24280	2.59189	0.0248155	Cyclophilin-type peptidyl-prolyl cis-trans isomerase hypothetical protein CISIN_1g018089mg Tetratricopeptide TPR-1 peptidyl-prolyl cis-trans isomerase CYP40-like isoform X2
pycom15g24450	-2.55242	0.00182053	uncharacterized protein LOC103402872 uncharacterized protein LOC103401357 isoform X1
pycom15g24910	-3.13203	2.6e-05	uncharacterized protein LOC100245729 hypothetical protein POPTR_003G057000v3 HXXXD-type acyl-transferase family protein putative acetyltransferase hypothetical protein PRUPE_7G130100 uncharacterized a
pycom15g25400	4.02479	1e-07	Cytochrome P450, family 81, subfamily D, polypeptide 8, putative isoflavone 3'-hydroxylase cytochrome P450 81E8-like isoform X1		Biosynthesis of secondary metabolites: (pxb01110)
pycom15g25440	3.07618	0.000693097	hypothetical protein CDL12_25684 Gretchen-Hagen3.2 GH3 auxin-responsive promoter LOW QUALITY PROTEIN: probable indole-3-acetic acid-amido synthetase GH3.1 putative indole-3-acetic acid-amido synthetas
pycom15g25820	-4.63946	0.000198248	BTB/POZ domain-containing NPY2 -like protein BTB/POZ domain-containing protein NPY4-like isoform X1 BTB/POZ domain-containing protein NPY3 isoform X1 BTB/POZ domain-containing protein NPY3-like
pycom15g27080	3.63684	0.00524576	transcription factor bHLH93 isoform X2
pycom15g27650	-7.11872	1.14e-05	guanosine nucleotide diphosphate dissociation inhibitor At5g09550 isoform X1 hypothetical protein VITISV_031564 LOW QUALITY PROTEIN: guanosine nucleotide diphosphate dissociation inhibitor At5g09550-l
pycom15g27820	2.58622	5.06e-15	mitochondrial uncoupling protein 5-like isoform X3 hypothetical protein VITISV_022836
pycom15g27830	3.55961	6.96e-23	putative mitochondrial dicarboxylate carrier protein mitochondrial uncoupling protein 5-like hypothetical protein CUMW_039270
pycom15g27970	2.07664	0.000286152	protein MIZU-KUSSEI 1 hypothetical protein GLYMA_18G014300
pycom15g28580	-5.80522	0.0121379	BTB/POZ domain-containing protein DOT3-like hypothetical protein EUGRSUZ_I004331, partial
pycom15g28750	-2.22729	0.0057954	hypothetical protein EUGRSUZ_H04810, partial inactive TPR repeat-containing thioredoxin TTL3 isoform X1 inactive TPR repeat-containing thioredoxin TTL3 TPR repeat-containing thioredoxin TTL4-like
pycom15g29670	6.54674	0.000597197	Multicopper oxidase Multicopper oxidase, type 1	Cellular Component:extracellular region (GO:0005576)
pycom15g29830	2.40644	6.51e-07	uncharacterized protein LOC110643964 uncharacterized protein LOC111985055 uncharacterized protein LOC7477097 uncharacterized protein LOC103416102 uncharacterized protein LOC103934349
pycom15g30380	-2.04852	0.000481734	hypothetical protein AQUCO_01600166v1 callose synthase 5 isoform X2 callose synthase 5-like, partial
pycom15g31710	-2.72404	0.0113228	hypothetical protein PRUPE_1G501900 hypothetical protein CUMW_061800 RNB domain-containing protein DIS3-like exonuclease 2 DIS3-like exonuclease 2 isoform X1
pycom15g32310	-2.7235	1.22e-07	putative glycerol-3-phosphate acyltransferase 2, partial Glycerol-3-phosphate acyltransferase 2, putative probable glycerol-3-phosphate acyltransferase 3 putative glycerol-3-phosphate acyltransferase		Metabolic pathways: (pxb01100); Biosynthesis of secondary metabolites: (pxb01110)
pycom15g32870	2.03863	0.00846074	TPR repeat-containing thioredoxin TTL1-like isoform X3 hypothetical protein CUMW_060940 TPR repeat-containing thioredoxin TTL1
pycom15g33000	-3.22718	0.0452458	uncharacterized protein LOC111805930 uncharacterized protein LOC107957751 uncharacterized protein LOC112179916 uncharacterized protein LOC107952048 uncharacterized protein LOC105797219
pycom15g33420	-5.8353	0.0141815	hypothetical protein MANES_18G065100 probable 2-aminoethanethiol dioxygenase plant cysteine oxidase 1-like isoform X1 Putative 2-aminoethanethiol dioxygenase		Metabolic pathways: (pxb01100)
pycom15g33920	-2.31126	0.0483061	hypothetical protein PRUPE_1G537700 cytochrome P450 82A3-like cytochrome P450 82A3
pycom15g34300	-2.63522	0.00730724	Rho GTPase activation protein with PH domain, putative isoform 8 rho GTPase-activating protein REN1 isoform X3 rho GTPase-activating protein REN1 isoform X2 Rho GTPase activation protein with PH domai
pycom15g35720	7.28218	3.75e-06	ethylene-responsive transcription factor ERF020 isoform X2 hypothetical protein CUMW_195100 RAP2-like protein
pycom15g35760	-5.35491	0.0480591	probable serine/threonine-protein kinase At1g09600 isoform X2 putative serine/threonine-protein kinase-like Serine/threonine-protein kinase putative protein-serine/threonine kinase CMGC-CDK-CRK7-CDK9
pycom15g36220	4.15225	0.000399018	unnamed protein product hypothetical protein CRG98_020200 LOW QUALITY PROTEIN: serine/threonine-protein kinase-like protein CCR4
pycom15g36600	-2.43322	0.000749487	transcription factor MYB8 Myb domain protein 3, putative transcription repressor MYB6 MYB transcription factor MYB transcription factor 3, partial
pycom15g36900	-3.28453	2.58e-21	unnamed protein product putative clathrin assembly protein At4g02650 Putative clathrin assembly protein putative clathrin assembly protein At1g03050 isoform X2 putative clathrin assembly protein At1g0
pycom15g36980	-3.68195	5.41e-34	uncharacterized protein DDB_G0286299-like isoform X2 neurofilament heavy polypeptide-like isoform X1
pycom15g37260	2.36279	0.0415516	uncharacterized protein LOC100267543 uncharacterized protein LOC107928886 Late embryogenesis abundant hydroxyproline-rich glycoprotein family isoform 1 Immunoglobulin-like fold containing protein unch
pycom15g37870	-3.43434	0.00743379	uncharacterized protein LOC103938869
pycom15g38220	-5.79451	0.0135016	INCONCLUSIVE PREDICTED: uncharacterized protein LOC105349697 hypothetical protein PRUPE_8G111400 hypothetical protein Pyn_36094 uncharacterized protein LOC18768997 uncharacterized protein LOC103944966
pycom15g38590	2.44601	0.000125782	hypothetical protein CISIN_1g010048mg hypothetical protein CUMW_218070 LOW QUALITY PROTEIN: phosphoribosylamine--glycine ligase-like phosphoribosylamine--glycine ligase, chloroplastic isoform X2		Metabolic pathways: (pxb01100); Biosynthesis of secondary metabolites: (pxb01110)
pycom16g00050	3.44566	1.8e-07	High mobility group box domain containing protein hypothetical protein COLO4_33133 unknown
pycom16g00080	5.11045	0.0395655	protein ASPARTIC PROTEASE IN GUARD CELL 2
pycom16g00350	-3.03744	0.00778701	uncharacterized protein LOC105112689 uncharacterized protein LOC108988524 isoform X1 uncharacterized protein LOC103425599 uncharacterized protein LOC103943212
pycom16g00680	2.30317	0.000643534	chromosome segregation in meiosis protein 3-like hypothetical protein CISIN_1g035848mg hypothetical protein CICLE_v10005530mg
pycom16g00820	-2.55803	0.00113524	hypothetical protein GOBAR_DD27145 hypothetical protein COLO4_36459
pycom16g00840	2.93854	5.91e-05	No hits found
pycom16g00850	-2.63477	2.54e-19	defensin Ec-AMP-D1-like
pycom16g01010	-6.06216	0.0039586	LOW QUALITY PROTEIN: short-chain dehydrogenase reductase ATA1 hypothetical protein VITISV_025196 short-chain dehydrogenase reductase 3b isoform X1 short-chain dehydrogenase reductase ATA1-like Short-c
pycom16g01180	2.16549	0.000219914	alpha-galactosidase 1 Alpha-galactosidase alpha-galactosidase 1-like isoform X2	Molecular Function:hydrolase activity hydrolyzing O-glycosyl compounds (GO:0004553)	Metabolic pathways: (pxb01100); Glycerolipid metabolism: (pxb00561)
pycom16g01260	-2.78211	7.57e-10	Acid phosphatase, type		Metabolic pathways: (pxb01100)
pycom16g01780	6.37839	0.00105712	LOW QUALITY PROTEIN: 2OG-FeII_Oxy domain-containing protein/DIOX_N domain-containing protein, partial
pycom16g01910	3.99503	0.00183863	hypothetical protein CDL12_13882 hypothetical protein CDL12_27962 protein PLANT CADMIUM RESISTANCE 2-like isoform X4 protein PLANT CADMIUM RESISTANCE 2-like isoform X1
pycom16g02120	-4.68935	6.37e-05	Drug/metabolite transporter Major latex protein domain containing protein MLP-like protein 329 MLP-like protein 34 isoform X1 MLP-like protein 329 isoform X1	Biological Process:defense response (GO:0006952)
pycom16g02200	8.31679	3.12e-09	Drug/metabolite transporter Major latex protein domain containing protein MLP-like protein 328 isoform X1 MLP-like protein 329	Biological Process:defense response (GO:0006952)
pycom16g03040	-3.83208	7.54e-07	BnaA02g36840D putative RING-H2 finger A2A 43kDa postsynaptic protein E3 ubiquitin-protein ligase RHA2A
pycom16g03140	7.8064	9.59e-08	hypothetical protein CUMW_105800 hypothetical protein PanWU01x14_346350 uncharacterized protein LOC18793893 uncharacterized protein LOC107416086 hypothetical protein TorRG33x02_172440, partial unchara
pycom16g03540	-2.91585	2.22e-10	transcription factor MYB24 MYB5 transcription factor MYB21-like
pycom16g04170	2.49665	1.53e-15	hypothetical protein VITISV_032171 LOW QUALITY PROTEIN: AP2/ERF and B3 domain-containing transcription factor RAV1-like AP2/ERF and B3 domain-containing transcription repressor TEM1 RAV1 AP2/ERF and B
pycom16g05430	-2.44556	0.00719304	14-3-3-like protein GF14 iota isoform X1 14-3-3-like protein GF14 iota, partial 14-3-3-like protein GF14 iota isoform X2
pycom16g05610	-2.6943	1.87e-07	uncharacterized protein LOC7492895 uncharacterized protein LOC106755266 zf-RING_LisH domain-containing protein uncharacterized protein LOC110751375 uncharacterized protein LOC103451779 uncharacterized
pycom16g05800	-2.88519	5.94e-08	uncharacterized protein LOC103947351 uncharacterized protein LOC103416505
pycom16g06450	-5.35182	0.0486357	vinorine synthase-like BAHD acyltransferase At5g47980-like, partial
pycom16g06560	-6.35878	0.000864479	transcription factor PRE6-like
pycom16g06660	-2.63689	0.0454117	hypothetical protein CISIN_1g004637mg Putative LRR receptor-like serine/threonine-protein kinase leucine-rich repeat protein kinase family protein
pycom16g06740	-2.48819	0.0187552	probable pectate lyase 3 isoform X1		Pentose and glucuronate interconversions: (pxb00040); Metabolic pathways: (pxb01100)
pycom16g06760	-2.9739	9.45e-43	probable pectate lyase 3 isoform X1		Pentose and glucuronate interconversions: (pxb00040); Metabolic pathways: (pxb01100)
pycom16g08520	-5.76824	0.0152834	uncharacterized protein LOC108486748 uncharacterized protein LOC103403320 uncharacterized protein LOC103949811
pycom16g08560	3.5774	0.0204114	hypothetical protein PRUPE_1G245700 BTB/POZ domain-containing protein At1g67900-like, partial
pycom16g09440	2.43696	0.039441	DNA polymerase alpha subunit B isoform X2 DNA polymerase alpha subunit B-like isoform X1	Molecular Function:DNA-directed DNA polymerase activity (GO:0003887); Biological Process:DNA replication (GO:0006260)	DNA replication: (pxb03030)
pycom16g09490	3.0744	0.00847246	ATP-dependent DNA helicase Q-like 5
pycom16g10140	2.95828	0.00764533	nuclear transcription factor Y subunit gamma-like dr1-associated corepressor uncharacterized protein LOC103961505
pycom16g10340	-2.24911	0.00848952	hypothetical protein GOBAR_DD21274 hypothetical protein B456_002G182200 histidine kinase 3 isoform X2
pycom16g10510	-6.10103	0.00381825	protein LAZY 1 protein LAZY 1 isoform X1 uncharacterized protein LOC103322099 isoform X2 uncharacterized protein LOC103452173 isoform X2 protein LAZY 1 isoform X2 uncharacterized protein LOC103961434
pycom16g10790	-2.85582	8.44e-05	cysteine-rich and transmembrane domain-containing protein A-like isoform X2
pycom16g11330	-2.28559	6.73e-13	uncharacterized protein LOC103322165 uncharacterized protein LOC103950434 isoform X1
pycom16g11500	-2.34116	0.0106464	DUF1624 domain-containing protein heparan-alpha-glucosaminide N-acetyltransferase		Metabolic pathways: (pxb01100)
pycom16g11990	-2.50315	0.0310589	uncharacterized protein LOC110758409 uncharacterized protein LOC110635264 uncharacterized protein LOC103452616 uncharacterized protein LOC103950324
pycom16g13830	-3.58296	2.23e-49	Polygalacturonase 4, putative exopolygalacturonase-like		Pentose and glucuronate interconversions: (pxb00040); Metabolic pathways: (pxb01100)
pycom16g15410	-2.07704	0.00564549	unnamed protein product Adenylate isopentenyltransferase		Metabolic pathways: (pxb01100); Biosynthesis of secondary metabolites: (pxb01110)
pycom16g15620	-2.03893	0.0001319	uncharacterized protein LOC112200155 uncharacterized protein LOC100526935 uncharacterized protein LOC111316106 isoform X1 uncharacterized protein LOC109005880 isoform X2 hypothetical protein AQUCO_054
pycom16g15660	5.30023	0.0154895	hypothetical protein CISIN_1g028887mg
pycom16g15960	-2.45321	0.0155781	sugar transport protein 13-like Sugar/inositol transporter sugar transport protein 13
pycom16g16500	-3.20123	3.73e-06	uncharacterized protein LOC107928462 uncharacterized protein LOC103959234
pycom16g16530	6.52359	0.000847352	No hits found
pycom16g16650	-2.81342	1.77e-10	Pentatricopeptide repeat-containing protein, mitochondrial mitogen-activated protein kinase kinase kinase RAF39_1 serine/threonine-protein kinase HT1 isoform X1 serine/threonine-protein kinase HT1-lik
pycom16g17840	2.60484	1.37e-10	Signal transduction histidine kinase ethylene receptor 2 putative ethylene receptor ethylene receptor 2-like isoform X2 hypothetical protein B456_006G247800		MAPK signaling pathway - plant: (pxb04016)
pycom16g17900	3.76765	0.00731658	SWI/SNF-related matrix-associated actin-dependent regulator of chromatin subfamily A member 3-like DNA repair helicase rad5,16, putative hypothetical protein F511_09276 DNA repair protein RAD5B isofor
pycom16g18170	4.57023	1.21e-05	inorganic phosphate transporter 1-4-like phosphate transporter inorganic phosphate transporter 1-4 isoform X1
pycom16g18800	4.10653	0.0270118	uncharacterized protein LOC107897741 isoform X1 uncharacterized protein LOC103499447 uncharacterized protein LOC103414745 histone-lysine N-methyltransferase SETD1B-like
pycom16g18880	-4.92753	0.0277493	ras guanine nucleotide exchange factor M-like isoform X1 uncharacterized protein LOC100242670 isoform X2 uncharacterized protein LOC109807456 isoform X1 transcription initiation factor TFIID subunit 1
pycom16g19110	-4.44839	0.000326241	uncharacterized protein LOC100259697 uncharacterized protein LOC111303896 isoform X1 uncharacterized protein Pyn_23592 uncharacterized protein LOC103446830 isoform X1 uncharacterized protein LOC103446
pycom16g19440	-3.64538	0.048047	Myosin-6 like, partial myosin-6 isoform X2 hypothetical protein CISIN_1g000442mg LOW QUALITY PROTEIN: myosin-6-like myosin-6 myosin-8-like isoform X1 myosin XI, putative
pycom16g19550	-7.3341	2.72e-06	DUF3537 domain-containing protein hypothetical protein CISIN_1g013127mg uncharacterized protein LOC110753110 isoform X1 uncharacterized protein LOC103949907 uncharacterized protein LOC100240965 isofor
pycom16g19790	-2.26287	9.45e-43	pectate lyase 1-27 probable pectate lyase 8 Pectin lyase-like superfamily protein probable pectate lyase 8 isoform X2		Pentose and glucuronate interconversions: (pxb00040); Metabolic pathways: (pxb01100)
pycom16g20150	4.07232	0.00340742	hypothetical protein TSUD_75430 galacturonokinase-like		Metabolic pathways: (pxb01100)
pycom16g20850	-5.15839	3.5e-05	putative clathrin assembly protein At5g57200 isoform X1 putative clathrin assembly protein At5g57200 isoform X2
pycom16g21360	-7.53957	4.72e-07	heat shock 22 kDa protein, mitochondrial hypothetical protein POPTR_003G109200v3
pycom16g22240	-5.70341	0.0165234	Zinc finger, CCHC-type uncharacterized protein LOC104761828 isoform X1 uncharacterized protein LOC18786952 uncharacterized protein LOC103407106 uncharacterized protein LOC103408792 uncharacterized pro
pycom16g22250	-6.37764	0.000768162	uncharacterized protein LOC18100500 uncharacterized protein LOC18786952 uncharacterized protein Pyn_36610 uncharacterized protein LOC110267346
pycom16g22350	-6.94539	4.88e-05	uncharacterized protein LOC103941649 protein SPT2 homolog isoform X2 protein SPT2 homolog isoform X3 protein SPT2 homolog isoform X4 uncharacterized protein LOC103941641
pycom16g22740	-2.46855	3.19e-06	uncharacterized protein LOC110763940 uncharacterized protein LOC21391860 uncharacterized protein LOC110635402 isoform X1 uncharacterized protein LOC103929234 isoform X3
pycom16g22900	-3.15869	0.000190705	tetraspanin-8-like isoform X1
pycom16g23100	-5.72255	0.00128308	Myc-type, basic helix-loop-helix bHLH domain-containing protein uncharacterized protein LOC103935724 putative myc-type, basic helix-loop-helix bHLH domain-containing protein hypothetical protein H
pycom16g23200	-6.48682	0.000562463	uncharacterized protein LOC110809623 unnamed protein product, partial uncharacterized protein LOC110824396
pycom16g23320	-7.98919	2.2e-08	Tir-nbs-lrr resistance protein, putative isoform 3 Tir-nbs-lrr resistance protein, putative isoform 2 TIR-NBS-LRR-like protein hypothetical protein VIGAN_01231000 TMV resistance protein N isoform X2 T	Molecular Function:ADP binding (GO:0043531)
pycom16g23480	-7.54303	1.72e-67	Zinc finger protein CONSTANS-LIKE 5, putative
pycom16g25150	-2.75878	0.0151456	Major facilitator probable sphingolipid transporter spinster homolog 2 isoform X4 putative sphingolipid transporter spinster homolog 2 isoform X1
pycom16g25160	-6.43445	0.00108126	LOW QUALITY PROTEIN: 2-alkenal reductase NADP+-dependent-like hypothetical protein EUGRSUZ_H00256
pycom16g25240	-6.73722	9.35e-05	transcription factor bHLH18-like isoform X2 transcription factor bHLH18-like hypothetical protein VITISV_026466
pycom16g25310	5.5513	0.0109892	Secretory carrier membrane protein secretory carrier-associated membrane protein 4 isoform X1 hypothetical protein PHAVU_002G133200g secretory carrier-associated membrane protein 4-like isoform X2
pycom16g25680	3.57427	0.0251198	E3 ubiquitin-protein ligase MBR1-like isoform X2 E3 ubiquitin-protein ligase RLIM isoform X1 probable E3 ubiquitin-protein ligase RHG1A isoform X2 E3 ubiquitin-protein ligase RNF6 isoform X2 uncharact
pycom16g25770	-3.68361	0.0331716	hypothetical protein MANES_02G060700 Decapping 5-like, putative isoform 2 decapping 5-like protein isoform X2 protein decapping 5 isoform X1 hypothetical protein PRUPE_5G013500 decapping 5-like protei
pycom16g26090	-4.26987	0.00412586	glyceraldehyde-3-phosphate dehydrogenase B, chloroplastic isoform X3 hypothetical protein PRUPE_5G008000		Metabolic pathways: (pxb01100)
pycom16g26100	-8.73791	1.29e-10	uncharacterized protein LOC103952911
pycom17g00670	-3.10806	7.3e-11	hypothetical protein PRUPE_3G309000 cation/H+ antiporter 15-like isoform X1
pycom17g00920	2.21028	3.19e-14	ferritin/ribonucleotide reductase-like family protein hypothetical protein POPTR_017G063900v3		Metabolic pathways: (pxb01100)
pycom17g01090	2.03513	3.16e-05	triacylglycerol lipase 2 isoform X2 lipase, partial triacylglycerol lipase 2 precursor triacylglycerol lipase 2-like isoform X3
pycom17g01730	-4.49663	0.0281215	LOW QUALITY PROTEIN: glycerol-3-phosphate dehydrogenase		Biosynthesis of secondary metabolites: (pxb01110)
pycom17g02230	-2.93816	0.000822598	apple fruit acidity-related protein titin-like titin homolog isoform X2 LOW QUALITY PROTEIN: uncharacterized protein LOC103442693 titin isoform X1 titin isoform X3 titin isoform X4
pycom17g02240	-4.50833	6.19e-08	titin homolog isoform X2 LOW QUALITY PROTEIN: uncharacterized protein LOC103442693 titin isoform X4
pycom17g02250	-4.2204	8.17e-06	enolase-phosphatase E1-like uncharacterized protein Pyn_03289
pycom17g03100	2.24724	0.0323833	uncharacterized protein LOC111790198 uncharacterized protein LOC18783807 Vicilin-like seed storage protein uncharacterized protein LOC103417043 uncharacterized protein LOC103964008
pycom17g03180	5.48651	0.0471489	hypothetical protein CRG98_000514 uncharacterized protein LOC103963955
pycom17g03380	3.28972	5.24e-05	hypothetical protein RchiOBHm_Chr2g0170881
pycom17g04230	-3.80356	2.73e-106	probable pectate lyase 7 probable pectate lyase P59 isoform X3 probable pectate lyase P59 isoform X2 probable pectate lyase P59 isoform X1		Pentose and glucuronate interconversions: (pxb00040); Metabolic pathways: (pxb01100)
pycom17g04390	2.95185	0.000804008	probable serine/threonine-protein kinase PIX7 isoform X2 hypothetical protein COLO4_36114
pycom17g06190	5.75569	0.0154576	uncharacterized protein LOC103448800 isoform X1
pycom17g07010	-2.07937	4.09e-23	hypothetical protein PRUPE_3G244600
pycom17g07060	-2.65867	0.0412467	hypothetical protein PHAVU_008G022000g proline dehydrogenase 1, mitochondrial		Metabolic pathways: (pxb01100); Biosynthesis of secondary metabolites: (pxb01110)
pycom17g08250	5.53458	0.0459688	unknown
pycom17g08870	-7.10887	1.01e-05	formin-like protein 5 isoform X1 FH2 domain-containing protein formin-like protein 5 formin-like protein 5 isoform X3
pycom17g09100	-6.13119	0.00627292	hypothetical protein CICLE_v10014655mg isocitrate lyase isoform X2		Metabolic pathways: (pxb01100); Biosynthesis of secondary metabolites: (pxb01110)
pycom17g09270	5.42383	0.00527489	uncharacterized protein LOC109817407 rhomboid family member hypothetical protein CISIN_1g041436mg uncharacterized protein LOC103944538 uncharacterized protein LOC103432140
pycom17g09460	2.81854	0.0200903	hypothetical protein CISIN_1g040965mg, partial putative pentatricopeptide repeat-containing protein
pycom17g09700	3.62823	0.00186031	homeobox protein SBH1 isoform X2 hypothetical protein ARALYDRAFT_338146 knotted-1-like protein 1
pycom17g09740	-2.37761	2.3e-42	hypothetical protein CDL15_Pgr021562 PTR2 domain-containing protein protein NRT1/ PTR FAMILY 6.4 isoform X1 hypothetical protein CUMW_162650
pycom17g09890	5.33518	0.00947717	Embryo defective 1381 isoform 2 hypothetical protein COLO4_21885
pycom17g10250	2.23947	1.85e-43	uncharacterized protein LOC110770215 uncharacterized protein LOC18783530 translation initiation factor IF-2-like fruit protein pKIWI501 isoform X2
pycom17g10800	-2.30702	6.06e-10	hypothetical protein AQUCO_00500322v1 fasciclin-like arabinogalactan protein 2 precursor hypothetical protein CCACVL1_25588 FAS1 domain containing protein fasciclin-like arabinogalactan protein 2 hypo
pycom17g11030	-6.36784	0.000766987	hypothetical protein PRUPE_5G136800
pycom17g11160	-5.86836	0.000756564	uncharacterized protein LOC111435056 isoform X1 uncharacterized protein LOC8288332 uncharacterized protein LOC103417206 uncharacterized protein LOC103426009
pycom17g11430	-2.29166	9.66e-08	uncharacterized protein LOC111435056 isoform X1 uncharacterized protein LOC8288332 uncharacterized protein LOC103417206 uncharacterized protein LOC103426009
pycom17g12150	2.47818	0.000203048	protein Tob1 hypothetical protein RchiOBHm_Chr2g0153531
pycom17g12420	-5.61268	0.0217468	non-specific lipid-transfer protein A non-specific lipid-transfer protein 2-like
pycom17g12910	-2.48799	0.00052622	hypothetical protein PRUPE_3G177400 uncharacterized protein Pyn_05169 uncharacterized protein LOC110765943
pycom17g14040	5.50158	0.0373998	uncharacterized protein LOC103434904
pycom17g15310	-3.93658	0.000627256	pollen receptor-like kinase 4 isoform X2 pollen receptor-like kinase 4 putative protein kinase RLK-Pelle-LRR-III family
pycom17g15480	2.68628	0.00571591	probable mitochondrial adenine nucleotide transporter BTL1 isoform X1 probable mitochondrial adenine nucleotide transporter BTL1 isoform X3 substrate carrier family protein
pycom17g15530	2.49591	0.0150999	uncharacterized protein LOC110426359 uncharacterized protein LOC106773018 uncharacterized protein LOC111281063 uncharacterized protein LOC107482516 isoform X2 uncharacterized protein LOC111987065 isof
pycom17g18830	6.88796	4.97e-05	hypothetical protein MANES_11G030700 hypothetical protein MANES_11G030500 uncharacterized protein LOC105631517 hypothetical protein PRUPE_6G069400 hypothetical protein Pyn_17331 hypothetical protein C
pycom17g19330	3.39808	0.00113276	uncharacterized protein LOC103327833 uncharacterized protein Pyn_39079
pycom17g20380	-5.72159	0.0150999	gibberellin 3-beta-dioxygenase 1-like gibberellin 3 oxidase gibberellin 3-oxidase hypothetical protein GOBAR_AA23311 hypothetical protein CICLE_v10027153mg		Biosynthesis of secondary metabolites: (pxb01110)
pycom17g20690	-3.23661	6.95e-10	uncharacterized protein LOC103926567 hypothetical protein CFP56_29231 hypothetical protein CCACVL1_27937 uncharacterized protein LOC101306247 isoform X2
pycom17g21420	-3.35411	1.87e-27	LOW QUALITY PROTEIN: RHOMBOID-like protein 5 RHOMBOID-like protein 5 isoform X2 hypothetical protein PHAVU_005G176900g RHOMBOID-like protein 5 isoform X1
pycom17g21600	2.6807	0.00891302	hypothetical protein CDL15_Pgr014092 hypothetical protein CDL15_Pgr014089 cucumber peeling cupredoxin-like isoform X1 cucumber peeling cupredoxin-like isoform X4
pycom17g21690	6.45257	0.00142881	delta-7 desaturase hypothetical protein Csa_4G006050
pycom17g21820	3.7723	0.00699334	uncharacterized protein LOC110613184 isoform X4 uncharacterized protein LOC103437284 uncharacterized protein LOC110632394 conserved hypothetical protein
pycom17g23090	6.56956	0.000355569	uncharacterized protein LOC103328240 uncharacterized protein LOC103945400
pycom17g24280	-2.10249	0.0139326	uncharacterized protein LOC17878528 uncharacterized protein LOC110766979 uncharacterized protein Pyn_33681 uncharacterized protein LOC103328386 uncharacterized protein LOC103928837 uncharacterized pro
pycom17g24320	2.49233	9.75e-15	uncharacterized protein LOC103328392 uncharacterized protein LOC103934007 uncharacterized protein LOC103405662 uncharacterized protein LOC103928832
pycom17g24560	-5.65144	0.0463474	UPF0481 protein At3g47200 isoform X1 UPF0481 protein At3g47200-like isoform X2 UPF0481 protein At3g47200-like
pycom17g24930	-6.03595	0.00510732	G-type lectin S-receptor-like serine/threonine-protein kinase At1g61390 isoform X2 G-type lectin S-receptor-like serine/threonine-protein kinase At1g61370 isoform X3 wall-associated receptor kinase-li
pycom17g24960	7.75445	1.94e-07	thioredoxin-like protein HCF164, chloroplastic isoform X3 Thiol:disulfide interchange protein txlA, putative Thioredoxin superfamily protein isoform 2
pycom17g25120	5.65106	0.0225065	thioredoxin-like protein HCF164, chloroplastic isoform X3 Thiol:disulfide interchange protein txlA, putative Thioredoxin superfamily protein isoform 2
pycom17g25250	5.57411	0.0299942	rust resistance kinase Lr10-like isoform X2 rust resistance kinase Lr10-like hypothetical protein PRUPE_1G315100
pycom17g25470	-3.77152	0.0238777	F-box SLFB9-like1 protein F-box/kelch-repeat protein At3g06240-like SFBB13-beta
pycom17g26260	3.36208	3.12e-12	hypothetical protein COLO4_06947 hypothetical protein CCACVL1_05053
pycom17g27150	-3.20716	1.41e-05	probable acyl-activating enzyme 6 isoform X2 putative acyl-activating enzyme 6-like Acyl-CoA synthetase hypothetical protein DM860_016234 probable acyl-activating enzyme 6, partial
pycom17g27180	-3.48222	2.44e-05	probable acyl-activating enzyme 5, peroxisomal isoform X1 probable acyl-activating enzyme 6 isoform X2 putative acyl-activating enzyme 5 peroxisomal AMP-binding domain-containing protein/DUF4009 domai
pycom17g27440	-7.13032	9.09e-06	Ribonuclease P/MRP, subunit POP1 Ribonucleases P/MRP protein subunit POP1, putative uncharacterized protein LOC21386665 uncharacterized protein LOC103956881 isoform X3 uncharacterized protein C05D11.9
pycom17g27500	-2.37868	0.0157056	Ribonuclease P/MRP, subunit POP1 Ribonucleases P/MRP protein subunit POP1, putative uncharacterized protein LOC21386665 uncharacterized protein C05D11.9-like isoform X4
pycom17g28030	-3.90957	0.0152557	ABC transporter B family member 4-like isoform X1 hypothetical protein GOBAR_DD29846 ABC transporter B family member 11-like isoform X1 ABC transporter B family member 21 like ABC transporter
pycom2158g00030	4.93486	1.16e-26	rRNA intron-encoded homing endonuclease, putative uncharacterized protein LOC110275767 uncharacterized protein LOC108867880 uncharacterized protein LOC108866852, partial uncharacterized protein LOC110
pycom2158g00040	3.27238	1.43e-12	rRNA intron-encoded homing endonuclease, putative putative lysozyme-like protein uncharacterized protein LOC110275767 uncharacterized protein LOC108867880 LOW QUALITY PROTEIN: uncharacterized protein
pycom290g00090	2.93122	7.05e-13	hypothetical protein RchiOBHm_Chr2g0084361 uncharacterized protein LOC103456320 isoform X1 protein AUXIN-REGULATED GENE INVOLVED IN ORGAN SIZE-like
pycom290g00250	-6.06268	0.00800804	hypothetical protein CCACVL1_10570 hypothetical protein TSUD_348410 hypothetical protein LR48_Vigan635s000400 ankyrin repeat-containing protein At5g02620-like ankyrin repeat-containing protein hypothe
pycom420g00500	-7.09456	1.02e-05	hypothetical protein CISIN_1g013287mg magnesium transporter MRS2-4-like hypothetical protein CDL15_Pgr003518 magnesium transporter MRS2-4 magnesium transporter MRS2-4 isoform X1 Mg2+ transporter prote
pycom420g00590	2.42266	1.18e-10	cytochrome P450 monooxygenase CYP716A51 cytochrome P450 CYP716A249
pycom420g00840	2.81096	0.00227664	Glucosylceramidase	Molecular Function:hydrolase activity hydrolyzing O-glycosyl compounds (GO:0004553)	Metabolic pathways: (pxb01100)
pycom5153684g00100	-2.19008	0.0128388	copper ion binding uncharacterized protein LOC103327150 uncharacterized protein LOC110771121 blue copper protein-like isoform X1 uncharacterized protein LOC103448174 isoform X2
pycom581g00070	-3.52312	0.0192972	uncharacterized aarF domain-containing protein kinase At1g79600, chloroplastic protein ACTIVITY OF BC1 COMPLEX KINASE 3, chloroplastic
pycom808g00550	-2.72461	7.19e-13	FGGY_N domain-containing protein/FGGY_C domain-containing protein hypothetical protein PRUPE_3G091800		Metabolic pathways: (pxb01100); Plant-pathogen interaction: (pxb04626)
pycom812g00010	-4.78068	3.42e-16	beta-glucosidase 13-like beta-glucosidase 12-like precursor	Molecular Function:hydrolase activity hydrolyzing O-glycosyl compounds (GO:0004553)	Metabolic pathways: (pxb01100); Biosynthesis of secondary metabolites: (pxb01110)

## Sheet: Table S4
Table S4: DEGs profiles in pear petals (comparison group K48)
Gene ID	log2FoldChange	padj	Gene Description	GO term	KEGG term
pycom01g09820	-3.52379	0.00428845	UDP-glucosyltransferase, putative hypothetical protein CDL15_Pgr016661 UDP-glycosyltransferase putative UDP-rhamnose:rhamnosyltransferase 1 hypothetical protein CISIN_1g036520mg soyasaponin III rhamno
pycom01g20670	-3.17025	0.0384638	40S ribosomal protein S24-1 ribosomal protein S24 hypothetical protein PHAVU_006G099500g uncharacterized protein LOC100499852 40s ribosomal protein s24-2 hypothetical protein EUGRSUZ_H04387
pycom01g21160	5.02057	0.0110218	hypothetical protein GOBAR_AA27470 uncharacterized protein LOC108998533 uncharacterized protein LOC109353522 unknown uncharacterized protein LOC18784626 uncharacterized protein LOC103934926 uncharacte
pycom01g24220	-2.63955	8.61e-05	myb-like protein X uncharacterized protein LOC103951522 clumping factor B uncharacterized protein LOC103943311
pycom02g01620	-2.76112	0.0472333	Nuclease protein ALP1-like isoform X2 hypothetical protein PRUPE_7G257400 uncharacterized protein LOC107023972 uncharacterized protein LOC103953852
pycom02g02790	-4.29756	0.0241159	hypothetical protein TSUD_194660 unnamed protein product Protein brittle-1, chloroplastic/amyloplastic
pycom02g02960	-3.6252	0.0214093	hypothetical protein CISIN_1g032350mg unknown zinc finger Ran-binding domain-containing protein 2 zinc finger Ran-binding domain-containing protein 2-like
pycom02g04370	6.2557	0.00658928	uncharacterized protein LOC110107093
pycom02g05250	2.7397	0.000486451	hypothetical protein PHAVU_004G175700g putative protein kinase RLK-Pelle-LRR-XI-1 family LOW QUALITY PROTEIN: receptor-like protein kinase 5 LRR receptor-like serine/threonine-protein kinase HSL2 isof
pycom02g05290	-2.10081	0.00938113	protein IQ-DOMAIN 31-like IQ motif, EF-hand binding site hypothetical protein AQUCO_00100229v1 IQ motif
pycom02g09010	-2.06349	0.00653949	C-5 cytosine methyltransferase hypothetical protein GOBAR_AA06263 DNA cytosine-5-methyltransferase 1-like, partial
pycom02g09360	5.90513	0.0329919	Acyl activating enzyme 1 putative acyl-activating enzyme 1, peroxisomal unnamed protein product, partial hypothetical protein CRG98_024413, partial
pycom02g10210	3.25064	0.00594327	hypothetical protein MANES_01G146800 thaumatin-like protein 1b hypothetical protein L484_026669
pycom02g11000	-6.4304	0.0106551	peroxidase 72-like protein
pycom02g12570	-3.17341	0.0248342	hypothetical protein JCGZ_12305 WD40 domain-containing protein
pycom02g14530	2.93574	0.00560352	uncharacterized protein LOC110769987 hyphally-regulated protein-like hypothetical protein PRUPE_6G228500 uncharacterized protein LOC112188682 uncharacterized protein LOC103428584
pycom02g15290	6.0409	0.0228877	uncharacterized protein LOC103336308 uncharacterized protein LOC11413406 VQ motif-containing protein 9-like uncharacterized protein LOC103952666
pycom02g17150	-2.55376	0.0367894	hypothetical protein GOBAR_DD27975 spindle and kinetochore-associated protein 1 homolog isoform X6 spindle and kinetochore-associated protein 1 homolog isoform X3	Molecular Function:microtubule binding (GO:0008017)
pycom02g23550	-2.41432	0.0495592	Drug/metabolite transporter hypothetical protein CDL15_Pgr016200 hypothetical protein CRG98_010794
pycom02g24230	3.91377	7.97e-09	NADPH:quinone oxidoreductase NADPH:quinone oxidoreductase isoform X1 NADPH:quinone oxidoreductase-like
pycom02g25520	2.73583	6.5e-05	NADP-binding Rossmann-fold superfamily protein cinnamoyl-CoA reductase 1-like isoform X1 cinnamoyl-CoA reductase 1-like isoform X3
pycom03g01730	-2.46964	1.82e-61	Os12g0415400 hypothetical protein glysoja_044601 Os06g0159450, partial histone 3 protein, partial
pycom03g01940	-2.77125	1.12e-40	histone H3-like centromeric protein CSE4 hypothetical protein EUGRSUZ_J00806, partial Histone superfamily protein hypothetical protein B456_011G110600	Molecular Function:protein heterodimerization activity (GO:0046982); Cellular Component:nucleosome (GO:0000786)
pycom03g01970	-2.82148	0.00114413	hypothetical protein CFOL_v3_07024 uncharacterized protein LOC110641944 isoform X1 uncharacterized protein LOC8274407 isoform X2 uncharacterized protein LOC103965173
pycom03g02100	-2.78049	4.81e-07	hypothetical protein RchiOBHm_Chr5g0077131
pycom03g03800	3.08501	0.048891	disease resistance protein RGA2 putative disease resistance protein RGA1 isoform X1 putative disease resistance protein RGA1 isoform X4 putative leucine-rich repeat domain, L domain-containing protein
pycom03g04680	-2.17484	0.000474759	Protein NUCLEAR FUSION DEFECTIVE like protein NUCLEAR FUSION DEFECTIVE 4 hypothetical protein EUGRSUZ_J01838 protein NUCLEAR FUSION DEFECTIVE 4-like
pycom03g05920	-6.13301	0.0230903	GDP-mannose transporter GONST2 isoform X1 hypothetical protein PRUPE_6G059800 GDP-mannose transporter GONST2-like isoform X3 GDP-mannose transporter GONST2-like isoform X2
pycom03g07380	-5.4768	0.0366424	probable receptor-like protein kinase At5g47070 isoform X1 probable serine/threonine-protein kinase PBL19
pycom03g08250	-6.32537	0.0137343	uncharacterized protein LOC8286115 isoform X1 uncharacterized protein LOC110636508 isoform X1 hypothetical protein CISIN_1g021422mg uncharacterized protein Pyn_36450 uncharacterized protein LOC1034228
pycom03g12870	2.14347	2.18e-24	glucan endo-1 3-beta-glucosidase-like unknown
pycom03g13680	-2.43989	0.000191915	proline-rich receptor-like protein kinase PERK1 unknown
pycom03g15040	-3.16705	5.74e-05	hypothetical protein CICLE_v10015162mg hypothetical protein B456_010G180900 5'-adenylylsulfate reductase 1, chloroplastic-like
pycom03g17380	-2.72063	0.0391905	E3 ubiquitin-protein ligase RMA1H1 unknown putative E3 ubiquitin-protein ligase p28 E3 ubiquitin-protein ligase RMA1H1-like E3 ubiquitin-protein ligase RMA1H1-like isoform X1 E3 ubiquitin-protein liga
pycom03g17660	-7.70968	6.43e-06	Dynamin-related protein 5A, partial hypothetical protein BRARA_E01548 dynamin-related protein 5A-like hypothetical protein SOVF_178320
pycom03g20760	3.02506	3.89e-05	hypothetical protein GOBAR_DD22017 Sulfate transporter 3.1 like
pycom03g21800	-2.21926	5.21e-30	hypothetical protein AALP_AA1G092400 unknown Histone H2A	Molecular Function:protein heterodimerization activity (GO:0046982); Cellular Component:nucleosome (GO:0000786)
pycom04g01580	5.29061	0.00557682	crocetin glucosyltransferase, chloroplastic-like isoform X1 crocetin glucosyltransferase, chloroplastic-like
pycom04g04010	6.44893	0.00456528	uncharacterized protein LOC107421816 isoform X1 uncharacterized protein LOC111470709 isoform X2 uncharacterized protein LOC112326043 isoform X2
pycom04g04170	2.03544	3.97e-54	endochitinase EP3-like, partial endochitinase EP3 Glycoside hydrolase, family 19, catalytic class IV chitinase endochitinase EP3-like chitinase chitinase 4-like
pycom04g04440	5.38666	0.0302873	uncharacterized protein LOC17890462 uncharacterized protein LOC111444994 isoform X2 hypothetical protein COLO4_21678 transmembrane protein
pycom04g10890	-4.24794	0.0352864	kinesin-like protein KIN-5B	Molecular Function:microtubule binding (GO:0008017); Molecular Function:microtubule motor activity (GO:0003777); Biological Process:microtubule-based movement (GO:0007018)
pycom04g10950	-4.12521	0.0234595	hypothetical protein CDL15_Pgr020570 Plant-drug/metabolite exporter WAT1-related protein At2g37460-like isoform X3
pycom04g12940	2.36144	0.0297326	hypothetical protein CISIN_1g008366mg hypothetical protein Csa_4G306850 laccase-7-like, partial
pycom04g12980	5.80622	0.0442955	hypothetical protein CISIN_1g008366mg laccase-7-like laccase-7 isoform X2
pycom04g13020	-2.27051	0.0388224	hypothetical protein CR513_17874, partial uncharacterized protein LOC103338447 uncharacterized protein LOC111378124 isoform X2 uncharacterized protein LOC111378124 isoform X1
pycom04g13080	-3.47977	0.033258	O-fucosyltransferase 19-like isoform X1 O-fucosyltransferase 19-like uncharacterized protein At1g04910-like, partial
pycom04g14600	-2.5896	0.000986127	IBN_N domain-containing protein/HEAT_EZ domain-containing protein hypothetical protein GOBAR_DD05241 importin subunit beta-1 Importin subunit beta-1s
pycom04g17800	-2.59271	5.62e-06	putative histone H2A.2 histone H2A.1-like hypothetical protein DM860_007376	Molecular Function:protein heterodimerization activity (GO:0046982); Cellular Component:nucleosome (GO:0000786)
pycom04g18160	-2.11207	0.0367011	carboxy-terminal kinesin 2-like kinesin-4-like	Molecular Function:microtubule binding (GO:0008017); Molecular Function:microtubule motor activity (GO:0003777); Biological Process:microtubule-based movement (GO:0007018)
pycom04g20160	3.49491	0.0297326	hypothetical protein POPTR_001G130300v3 hypothetical protein Csa_2G010160 uncharacterized protein LOC103434189
pycom04g20830	-6.01469	0.0391832	uncharacterized protein LOC104602125 isoform X1 uncharacterized protein LOC105647778 isoform X2 uncharacterized protein LOC110745036 pentatricopeptide repeat-containing protein At5g65560-like uncharac
pycom05g00970	6.12362	0.0146948	hypothetical protein BVC80_1473g10 unknown pathogen-related protein-like
pycom05g06080	-6.41363	0.00802019	Bifunctional inhibitor/plant lipid transfer protein/seed storage helical domain containing protein putative lipid-transfer protein DIR1
pycom05g06640	6.50666	0.00221254	1-aminocyclopropane-1-carboxylate oxidase 5-like flavonol synthase/flavanone 3-hydroxylase-like
pycom05g09020	2.20895	9.43e-14	uncharacterized protein LOC103960644 uncharacterized protein LOC111917128 uncharacterized protein LOC18034697 uncharacterized protein LOC103335226 uncharacterized protein LOC110758479 uncharacterized
pycom05g12360	2.20721	2.84e-12	3'-hydroxy-N-methyl-S-coclaurine 4'-O-methyltransferase-like hypothetical protein CUMW_094050 O-methyltransferase, family 2 3'-hydroxy-N-methyl-S-coclaurine 4'-O-methyltransferase 2-like isoform X
pycom05g15610	2.18497	0.00310823	Zinc-binding oxidoreductase Alcohol dehydrogenase superfamily, zinc-type putative quinone-oxidoreductase homolog, chloroplastic isoform X2 putative quinone-oxidoreductase homolog, chloroplastic isofor
pycom05g16930	2.06891	0.0267945	glutathione transferase GST 23-like isoform X1 probable glutathione S-transferase isoform X2 uncharacterized protein LOC105796604		Glutathione metabolism: (pxb00480)
pycom05g19460	2.61832	7.72e-09	putative 2-oxoglutarate-dependent dioxygenase AOP1 2-oxoglutarate-dependent dioxygenase AOP2-like
pycom05g19600	2.71716	2.15e-34	glutathione-S-transferase tau 1 probable glutathione S-transferase isoform X1 probable glutathione S-transferase isoform X3		Glutathione metabolism: (pxb00480)
pycom05g19620	2.93114	8.62e-06	putative glutathione transferase		Glutathione metabolism: (pxb00480)
pycom05g19630	2.16505	1.25e-13	glutathione-S-transferase tau 1 hypothetical protein TSUD_99550 probable glutathione S-transferase isoform X1		Glutathione metabolism: (pxb00480)
pycom05g20170	2.30239	0.0098202	hypothetical protein POPTR_T021600v3 G-type lectin S-receptor-like serine/threonine-protein kinase At4g27290 isoform X1 LOW QUALITY PROTEIN: G-type lectin S-receptor-like serine/threonine-protein kina
pycom05g21980	3.43456	0.0331382	putative disease resistance protein At3g14460 disease resistance protein RGA2-like putative disease resistance protein RGA4, partial
pycom05g24180	2.39827	0.0472333	hypothetical protein PRUPE_4G104500 putative LRR receptor-like serine/threonine-protein kinase hypothetical protein GOBAR_AA16892 hypothetical protein PRUPE_4G105100 hypothetical protein CICLE_v100180
pycom05g28350	2.55563	0.00432515	glutamate receptor 2.7 isoform X3 putative periplasmic binding protein-like I glutamate receptor 2.5-like
pycom05g28520	-2.31357	1.95e-20	unknown hypothetical protein TanjilG_02635
pycom05g32820	2.06213	0.0463572	sister chromatid cohesion protein PDS5 homolog B isoform X2 sister chromatid cohesion protein PDS5 homolog A isoform X1 sister chromatid cohesion protein PDS5 homolog A sister chromatid cohesion prote
pycom06g00600	-2.01996	1.38e-19	hypothetical protein CUMW_118050 glucan endo-1,3-beta-D-glucosidase isoform X2
pycom06g00840	-6.33877	0.0132122	uncharacterized protein LOC108173594 uncharacterized protein LOC103955528 uncharacterized protein LOC103420139
pycom06g08410	-5.96746	0.0406832	uncharacterized protein LOC112017226 uncharacterized protein LOC109801409 two-component response regulator-like PRR95 zinc finger protein CONSTANS-LIKE 4-like isoform X2
pycom06g15140	-5.843	0.00907131	hypothetical protein GLYMA_06G179800 short-chain dehydrogenase TIC 32, chloroplastic isoform X2 short-chain dehydrogenase TIC 32, chloroplastic
pycom06g15640	-4.6197	1.29e-05	hypothetical protein COLO4_04598
pycom06g16830	-2.07013	5.29e-05	YGP40 like uncharacterized protein LOC112178953 uncharacterized protein LOC103958746
pycom06g18110	-2.02507	1.56e-21	protein SPIRAL1-like 1 protein SPIRAL1-like 2 hypothetical protein PRUPE_5G206800 hypothetical protein CDL15_Pgr008809
pycom06g18280	2.24195	0.0369503	adenine nucleotide alpha hydrolases superfamily protein uncharacterized protein LOC105112313 isoform X1 Usp domain-containing protein uncharacterized protein LOC101305467
pycom06g18660	5.83159	0.0398855	hypothetical protein CFOL_v3_23317 Uncharacterized protein TCM_011902
pycom06g19630	-4.05617	0.00173625	alpha-amylase inhibitor/lipid transfer/seed storage family protein precursor non-specific lipid-transfer protein 2-like hypothetical protein CCACVL1_25771 hypothetical protein COLO4_20837 hypothetical
pycom06g20250	-2.22149	0.000110655	Pathogenesis-related thaumatin superfamily protein unnamed protein product Thaumatin thaumatin-like protein
pycom06g20980	5.69284	0.00958304	uncharacterized protein Pyn_34060 uncharacterized protein LOC103946883 isoform X2 hypothetical protein COLO4_32736
pycom06g21490	2.13408	0.00399544	uncharacterized protein LOC100250730 isoform X2 uncharacterized protein LOC110822448 isoform X2 hypothetical protein MANES_02G220300 uncharacterized protein LOC103338865 Peptidoglycan-binding lysin do
pycom07g00080	5.89933	0.0391404	uncharacterized protein Pyn_15421 uncharacterized protein LOC18787821 uncharacterized protein LOC103322633 isoform X1 uncharacterized protein LOC103322633 isoform X2 probable GPI-anchored adhesin-like
pycom07g05520	-5.98184	0.0398855	GABA transporter 3 Amino acid transporter, transmembrane GABA transporter 1 Transmembrane amino acid transporter family protein GABA transporter 1-like isoform X1 hypothetical protein AQUCO_01900053v1
pycom07g08080	-3.22992	0.0462276	hypothetical protein VITISV_018576 pentatricopeptide repeat-containing protein At1g71460, chloroplastic-like, partial
pycom07g16760	-2.20694	0.0366424	synaptotagmin-2 synaptotagmin-3-like
pycom07g18690	5.40032	0.0204754	AP3-complex subunit beta-A-like isoform X2 hypothetical protein GLYMA_02G248300 AP-3 complex subunit beta hypothetical protein PRUPE_2G236800
pycom07g21320	-2.10099	0.000199474	Kinase interacting family protein, putative isoform 1 protein NETWORKED 4A-like isoform X1 hypothetical protein L484_002054 protein NETWORKED 4A-like, partial
pycom07g23140	-4.35578	0.00299431	hypothetical protein TorRG33x02_286220 uncharacterized protein LOC103963437 uncharacterized protein LOC104086249 uncharacterized protein LOC105648569
pycom07g27130	-2.72637	0.0116031	Plastid transcriptionally active 15 uncharacterized protein LOC103333567 LOW QUALITY PROTEIN: transcription termination factor MTERF8, chloroplastic transcription termination factor MTERF8, chloroplas
pycom07g27890	-2.27182	0.00156142	cell division control 20-1 Anaphase promoting complex, Cdc20, Cdh1, and Ama1 subunits cell division cycle 20.1, cofactor of APC complex LOW QUALITY PROTEIN: cell division cycle 20.2, cofactor of APC c
pycom07g27920	-3.67971	2.11e-06	myb-like protein X uncharacterized protein LOC103951522
pycom08g07360	-2.19211	0.0158035	LOW QUALITY PROTEIN: putative cyclin-A3-1 cyclin A3.1 family protein putative cyclin-A3-1 cyclin-A3-2-like
pycom08g07690	3.15726	0.0155686	LOW QUALITY PROTEIN: probable WRKY transcription factor 7 WRKY8 WRKY protein WRKY transcription factor IId-4
pycom08g13030	2.91763	5.04e-14	LOW QUALITY PROTEIN: hypothetical protein PanWU01x14_141790
pycom08g13110	2.70638	1.15e-05	major allergen Pru av 1 ribonuclease-like PR-10d major allergen Mal d 1.03F major allergen Mal d 1.03D	Molecular Function:abscisic acid binding (GO:0010427); Molecular Function:signaling receptor activity (GO:0038023); Molecular Function:protein phosphatase inhibitor activity (GO:0004864); Biological Process:abscisic acid-activated signaling pathway (GO:0009738); Biological Process:defense response (GO:0006952)
pycom08g16800	2.46612	1.23e-07	probable pectinesterase/pectinesterase inhibitor 7 probable pectinesterase/pectinesterase inhibitor 7 isoform X1 putative pectinesterase putative pectinesterase/pectinesterase inhibitor 20
pycom08g16820	-2.57146	0.031225	unknown Aspartic peptidase aspartic proteinase nepenthesin-1
pycom09g02680	-2.75943	0.0466201	uncharacterized protein LOC101212188 hypothetical protein CR513_29711 unknown uncharacterized protein LOC100787042 uncharacterized protein LOC103329433 uncharacterized protein LOC103933470
pycom09g04560	-3.64779	3.07e-05	thymidine kinase-like, partial thymidine kinase a-like, partial thymidine kinase hypothetical protein MANES_01G168200
pycom09g06120	2.97099	0.00694428	zinc transporter 8-like isoform X2 hypothetical protein VITISV_029272 LOW QUALITY PROTEIN: zinc transporter 8-like
pycom09g06300	-6.81374	0.00152872	uncharacterized protein LOC108472887 uncharacterized protein LOC109356357 hypothetical protein glysoja_045361
pycom09g06740	-2.61408	0.00570068	hypothetical protein COLO4_04817 uncharacterized protein LOC105139835 isoform X2 uncharacterized protein LOC105126897 isoform X1 protein JASON isoform X1 protein JASON-like isoform X1
pycom09g12130	2.11754	1.5e-08	hypothetical protein GOBAR_DD08363 ABC transporter G family member 29-like isoform X4 ABC transporter G family member 29-like isoform X3 ABC transporter G family member 29-like isoform X5 ABC transpor
pycom09g12310	-2.14052	0.0407478	ethylene-responsive transcription factor ERF036 ethylene-responsive transcription factor TINY-like ethylene-responsive transcription factor TINY
pycom09g13920	2.1633	5.66e-06	thaumatin-like protein 1 - apple tree
pycom09g15940	2.19312	0.0179288	hypothetical protein CICLE_v10018257mg E3 ubiquitin-protein ligase ATL41-like LOW QUALITY PROTEIN: E3 ubiquitin-protein ligase ATL41-like RING-H2 finger protein ATL40 unnamed protein product
pycom09g16960	-7.63991	6.46e-06	uncharacterized protein LOC103429393 uncharacterized protein LOC111452204 hypothetical protein CRG98_004038 uncharacterized protein LOC108988168 uncharacterized protein LOC103937465 isoform X1 unchara
pycom09g17220	2.31929	4.48e-37	thaumatin-like protein 1 - apple tree
pycom09g17780	-2.08456	7.77e-24	hypothetical protein PRUPE_3G161500 protein RSI-1-like isoform X1 unknown protein RSI-1 precursor protein RSI-1
pycom10g01100	2.66652	0.0118465	pathogen-related protein-like isoform X2 pathogen-related protein-like
pycom10g07550	2.21556	2.47e-06	probable carboxylesterase 12 isoform X2 probable carboxylesterase 12 isoform X1 CXE carboxylesterase probable carboxylesterase 13
pycom10g08770	2.15298	0.014137	hypothetical protein B456_005G233000 probable protein phosphatase 2C 63 hypothetical protein GOBAR_AA33530 hypothetical protein CDL15_Pgr003346
pycom10g14510	-5.94923	0.0496866	hypothetical protein L484_000206 hypothetical protein TorRG33x02_271050 hypothetical protein Pyn_00260 hypothetical protein Pyn_06992
pycom10g14850	6.05957	0.00169787	hypothetical protein CISIN_1g027486mg glutathione transferase GST 23 probable glutathione S-transferase isoform X2		Glutathione metabolism: (pxb00480)
pycom10g16890	3.033	1.15e-05	putative 2-oxoglutarate-dependent dioxygenase AOP1 2-oxoglutarate-dependent dioxygenase AOP2-like
pycom10g17450	-2.85216	0.00461258	hypothetical protein COLO4_38371 hypothetical protein BVC80_1605g63 hypothetical protein B456_007G336300
pycom10g17530	-7.34076	3.37e-05	uncharacterized protein LOC111276618 uncharacterized protein LOC101213346 uncharacterized protein LOC18779631 uncharacterized protein LOC111905682 uncharacterized protein LOC110890125 uncharacterized
pycom10g20400	-2.15967	7.26e-09	hypothetical protein CUMW_008370 putative CRAL-TRIO lipid binding domain, GOLD domain, CRAL/TRIO domain-containing protein
pycom10g23800	2.93718	0.0350464	uncharacterized protein LOC103446347 uncharacterized protein LOC18781265 hypothetical protein CFP56_46009 hypothetical protein CRG98_017792
pycom10g24050	-2.26445	2.01e-15	histone H3-like centromeric protein CSE4 hypothetical protein EUGRSUZ_J00806, partial histone H3.2-like histone 3 histone H3, expressed histone H3.2 histone H3 H3-1.1	Molecular Function:protein heterodimerization activity (GO:0046982); Cellular Component:nucleosome (GO:0000786)
pycom10g26300	-5.65848	0.00889998	LOW QUALITY PROTEIN: kinesin-1-like kinesin-related protein katA fragment, partial
pycom10g26310	-2.72393	0.0436846	LOW QUALITY PROTEIN: kinesin-1-like kinesin-1-like isoform X2	Molecular Function:microtubule binding (GO:0008017); Molecular Function:microtubule motor activity (GO:0003777); Biological Process:microtubule-based movement (GO:0007018)
pycom10g27020	-2.34952	0.000117692	Beta-catenin hypothetical protein PRUPE_4G023200 abnormal spindle-like microcephaly-associated protein homolog isoform X3 LOW QUALITY PROTEIN: abnormal spindle-like microcephaly-associated protein hom
pycom10g27120	6.62451	0.00295973	uncharacterized protein LOC110763132 uncharacterized protein LOC103419642 uncharacterized protein LOC103428484 uncharacterized protein LOC103937345
pycom111g01680	-2.54446	0.0452469	LOW QUALITY PROTEIN: glycerol-3-phosphate dehydrogenase
pycom111g02620	2.70565	4.34e-16	probable aldo-keto reductase 2 isoform X4 putative aldo-keto reductase 2 hypothetical protein PRUPE_1G175700 probable aldo-keto reductase 3 isoform X2
pycom111g04050	-2.35544	3.97e-54	unknown tubulin alpha-2 chain-like tubulin alpha-2 chain
pycom111g05610	-3.37855	0.00106712	hypothetical protein COLO4_04934 uncharacterized protein LOC103955702
pycom11g00840	-2.06825	3.83e-06	hypothetical protein PHAVU_004G176100g Chromomethylase 1, putative isoform 1 DNA cytosine-5-methyltransferase CMT3-like
pycom11g01550	-6.21656	0.0203936	accelerated cell death 11 isoform X1 LOW QUALITY PROTEIN: accelerated cell death 11 accelerated cell death 11-like
pycom11g01750	-2.39672	2.56e-20	histone H3-like centromeric protein CSE4 hypothetical protein EUGRSUZ_J00806, partial histone H3.2-like histone 3 histone H3, expressed histone H3.2 histone H3 H3-1.1	Molecular Function:protein heterodimerization activity (GO:0046982); Cellular Component:nucleosome (GO:0000786)
pycom11g02050	-2.3472	2.79e-21	histone H3-like centromeric protein CSE4 core histone H2A/H2B/H3/H4 hypothetical protein EUTSA_v10014731mg	Molecular Function:protein heterodimerization activity (GO:0046982); Cellular Component:nucleosome (GO:0000786)
pycom11g02090	-2.59352	3.48e-11	histone H3-like centromeric protein CSE4 core histone H2A/H2B/H3/H4 Os06g0160100, partial	Molecular Function:protein heterodimerization activity (GO:0046982); Cellular Component:nucleosome (GO:0000786)
pycom11g02110	-2.38601	1.13e-09	G-type lectin S-receptor-like serine/threonine-protein kinase RLK1 Serine/threonine protein kinase
pycom11g03320	5.86786	0.0391404	uncharacterized protein Pyn_32347 heavy metal-associated isoprenylated plant protein 47-like isoform X2 heavy metal-associated isoprenylated plant protein 41 heavy metal-associated isoprenylated plant
pycom11g04390	3.70579	4.29e-15	hypothetical protein TanjilG_01449 unknown lipid transfer protein precursor
pycom11g07350	5.33569	0.00201032	probable serine/threonine-protein kinase At5g41260 isoform X1 probable serine/threonine-protein kinase At5g41260
pycom11g10190	-6.41085	0.00884931	hypothetical protein GOBAR_AA29199 hypothetical protein Pyn_15020 hypothetical protein Pyn_32794
pycom11g12960	3.57668	3.02e-15	Pleiotropic drug resistance protein Pleiotropic drug resistance proteins PDR1-15, ABC superfamily pleiotropic drug resistance protein 2-like isoform X1
pycom11g15730	-2.55768	1.92e-34	hypothetical protein VITISV_044128 hypothetical protein CISIN_1g008038mg cuperdoxin domain	Cellular Component:extracellular region (GO:0005576)
pycom11g16540	2.69543	0.00139964	glucan endo-1 3-beta-glucosidase-like unknown Glucan endo-1,3-beta-glucosidase, acidic isoform GI9 beta-1,3-glucanase Glycoside hydrolase
pycom11g16640	6.17831	0.0134212	unknown 2-alkenal reductase NADP+-dependent-like 2-alkenal reductase NADP+-dependent NADP-dependent alkenal double bond reductase P2-like 2-alkenal reductase NADP
pycom11g18070	2.18439	0.00310229	fimbrin-1 isoform X1 fimbrin-1-like Dystrophin fimbrin-5 isoform X2 hypothetical protein POPTR_011G086500v3
pycom11g24140	-2.25127	0.0143492	major pollen allergen Ole e 10-like isoform X2 unknown glucan endo-1 3-beta-glucosidase
pycom11g24760	-5.12732	0.00653121	VAN3-binding protein isoform X2 VAN3-binding protein-like hypothetical protein TanjilG_24585 auxin canalization protein
pycom11g26070	-2.15084	2.75e-13	uncharacterized protein LOC100305465 Histone domain-containing protein, partial Histone H2AX, partial hypothetical protein JCGZ_22006	Molecular Function:protein heterodimerization activity (GO:0046982); Cellular Component:nucleosome (GO:0000786)
pycom11g26120	-2.43886	6.53e-05	hypothetical protein AQUCO_01700323v1 hypothetical protein CUMW_054810 PAK-box/P21-Rho-binding protein Rho GTPase-activating protein hypothetical protein EUGRSUZ_K03427
pycom12401g00060	-2.62258	0.0486377	cytochrome c biogenesis Fc, partial mitochondrion cytochrome c biogenesis FC, mitochondrion mitochondrion hypothetical protein KK1_049626 uncharacterized protein LOC103935048 hypothetical protein
pycom12g02760	2.18862	0.017504	hypothetical protein GOBAR_AA27390 hypothetical protein POPTR_001G333400v3, partial glutathione hydrolase 1 isoform X2 glutathione hydrolase 1 isoform X1		Glutathione metabolism: (pxb00480)
pycom12g12040	6.18117	0.0110852	hypothetical protein EUGRSUZ_B02481 MLO-like protein 3 MLO-like protein	Biological Process:defense response (GO:0006952)
pycom12g13670	-5.96853	0.0463501	uncharacterized protein LOC7462626 isoform X2 DEP domain-containing mTOR-interacting protein uncharacterized protein LOC21398105 uncharacterized protein LOC103403432 uncharacterized protein LOC1034143
pycom12g19040	-5.93193	0.00340011	AP-3 complex subunit mu-like isoform X3 LOW QUALITY PROTEIN: AP-3 complex subunit mu-like AP-3 complex subunit mu-like isoform X5 AP-3 complex subunit mu-like isoform X6
pycom12g20130	-2.03074	0.00321098	Histone H2A 7 histone H2A.1-like probable histone H2A.1 putative histone H2A 6	Molecular Function:protein heterodimerization activity (GO:0046982); Cellular Component:nucleosome (GO:0000786)
pycom12g22420	-2.57543	1.49e-14	hypothetical protein LR48_Vigan10g155000, partial GRF1-interacting factor 1-like isoform X2 SS18 family
pycom133g00080	-2.28418	1.44e-06	hypothetical protein AXF42_Ash005183 hypothetical protein CR513_20578, partial hypothetical protein BC332_20320 hypothetical protein JCGZ_20805
pycom13g00150	-2.22502	5.39e-08	High mobility group box domain containing protein hypothetical protein CRG98_015633 hypothetical protein GOBAR_AA05764
pycom13g02620	-6.28433	0.0132122	uncharacterized protein LOC21408563 uncharacterized protein LOC111317502 uncharacterized protein LOC112027349 uncharacterized protein LOC103420428 uncharacterized protein LOC103430628
pycom13g02760	-3.25649	0.00300448	uncharacterized protein LOC100305970 isoform X1 Histone chaperone Histone chaperone, ASF1-like histone chaperone ASF1B putative histone chaperone ASF1A
pycom13g04430	2.66954	0.00241467	hypothetical protein COLO4_11241 Hybrid signal transduction histidine kinase hypothetical protein CR513_14502, partial INCONCLUSIVE PREDICTED: lysine-rich arabinogalactan protein 19-like
pycom13g04800	-2.92321	0.000404139	bZIP_1 domain-containing protein hypothetical protein CCACVL1_06403 hypothetical protein COLO4_27760
pycom13g08830	2.69196	4.75e-09	non-functional NADPH-dependent codeinone reductase 2-like, partial non-functional NADPH-dependent codeinone reductase 2-like hypothetical protein TorRG33x02_052920, partial
pycom13g09550	-2.43545	0.000683497	mitotic spindle checkpoint protein MAD2 isoform X1 mitotic spindle checkpoint protein MAD2 DNA-binding HORMA mitotic spindle checkpoint protein MAD2 isoform X2
pycom13g10040	3.67641	3.07e-05	hypothetical protein PRUPE_1G231300 geraniol 8-hydroxylase geraniol 8-hydroxylase-like isoform X1 geraniol 8-hydroxylase-like
pycom13g11990	2.35314	1.17e-05	hypothetical protein CCACVL1_25315 1 4-dihydroxy-2-naphthoyl-CoA thioesterase 1-like Thioesterase superfamily protein
pycom13g13670	2.34009	1.79e-06	LOW QUALITY PROTEIN: hypothetical protein PanWU01x14_141790
pycom13g13680	2.76146	8.11e-32	major allergen Pru av 1 ribonuclease-like PR-10d major allergen Mal d 1.03F major allergen Mal d 1.03D ribonuclease-like PR-10b major allergen Mal d 1.03B	Molecular Function:abscisic acid binding (GO:0010427); Molecular Function:signaling receptor activity (GO:0038023); Molecular Function:protein phosphatase inhibitor activity (GO:0004864); Biological Process:abscisic acid-activated signaling pathway (GO:0009738); Biological Process:defense response (GO:0006952)
pycom13g13690	2.00493	1.8e-26	LOW QUALITY PROTEIN: hypothetical protein PanWU01x14_141790
pycom13g13700	2.18739	1.67e-05	major allergen Pru av 1 Mal d 1.03C03 ribonuclease-like PR-10d major allergen Mal d 1.03F major allergen Mal d 1.03D ribonuclease-like PR-10b	Molecular Function:abscisic acid binding (GO:0010427); Molecular Function:signaling receptor activity (GO:0038023); Molecular Function:protein phosphatase inhibitor activity (GO:0004864); Biological Process:abscisic acid-activated signaling pathway (GO:0009738); Biological Process:defense response (GO:0006952)
pycom13g13710	2.11342	1.54e-17	Mal d 1.06B05 Mal d 1.06C05 major allergen Mal d 1-like	Molecular Function:abscisic acid binding (GO:0010427); Molecular Function:signaling receptor activity (GO:0038023); Molecular Function:protein phosphatase inhibitor activity (GO:0004864); Biological Process:abscisic acid-activated signaling pathway (GO:0009738); Biological Process:defense response (GO:0006952)
pycom13g13740	2.3349	2.52e-41	major allergen Pru av 1 Mal d 1.03C03 major allergen Mal d 1.03C	Molecular Function:abscisic acid binding (GO:0010427); Molecular Function:signaling receptor activity (GO:0038023); Molecular Function:protein phosphatase inhibitor activity (GO:0004864); Biological Process:abscisic acid-activated signaling pathway (GO:0009738); Biological Process:defense response (GO:0006952)
pycom13g17990	6.9544	0.00017649	protein WVD2-like 1
pycom13g18030	2.07847	2.11e-06	hypothetical protein JCGZ_21815 hypothetical protein PRUPE_1G032000 hypothetical protein Pyn_24803 hypothetical protein Pyn_16030
pycom13g18040	2.96314	0.0199659	glu S.griseus protease inhibitor-like potato inhibitor I family protein inhibitor of trypsin and hageman factor-like putative proteinase inhibitor I13, potato inhibitor I glu S.griseus protease inhibi
pycom13g19380	6.43347	0.00389138	protein NRT1/ PTR FAMILY 5.2 isoform X1 hypothetical protein GOBAR_DD26031 protein NRT1/ PTR FAMILY 5.2-like isoform X1 Protein NRT1/ PTR FAMILY 5.2 like LOW QUALITY PROTEIN: protein NRT1/ PTR FAMILY
pycom13g29270	-2.81134	0.0146948	kinesin-like protein KIN-12B isoform X2	Molecular Function:microtubule binding (GO:0008017); Molecular Function:microtubule motor activity (GO:0003777); Biological Process:microtubule-based movement (GO:0007018)
pycom14g01000	-6.26465	0.0146455	uncharacterized protein BSAS cysteine synthase hypothetical protein GLYMA_19G119200 putative S-sulfocysteine synthase chloroplastic
pycom14g05090	-6.01294	0.0381393	protein POLYCHOME isoform X2 Protein POLYCHOME like hypothetical protein CUMW_165930 protein POLYCHOME-like isoform X2 hypothetical protein DCAR_024103
pycom14g05350	-2.80752	0.00282396	hypothetical protein PRUPE_7G068200 hypothetical protein Pyn_37789 hypothetical protein Pyn_11993
pycom14g11310	-4.82786	0.0090094	NAC transcription factors 8 NAC domain-containing protein 43 isoform X2 NAC domain-containing protein 43
pycom14g11400	-2.15455	2.37e-06	hypothetical protein EUGRSUZ_A01409 hypothetical protein BVC80_1719g29 Apical endosomal glycoprotein Uncharacterized protein TCM_015608 uncharacterized protein LOC111290962
pycom14g12060	4.12821	0.00783742	hypothetical protein CFP56_45744 uncharacterized protein LOC112196181 uncharacterized protein LOC103928535
pycom14g14650	-5.10683	1.94e-11	hypothetical protein GLYMA_06G179800 short-chain dehydrogenase TIC 32, chloroplastic isoform X2 Short-chain dehydrogenase/reductase short-chain dehydrogenase TIC 32, chloroplastic
pycom14g14680	-3.54347	0.00653727	kinetochore protein spc25-like isoform X1 probable kinetochore protein SPC25
pycom14g15500	-5.15141	0.0186791	hypothetical protein CICLE_v10018883mg hypothetical protein EUGRSUZ_B00338 putative alpha-N-acetylglucosaminidase
pycom14g16310	-2.1647	2.2e-07	YGP40 like uncharacterized protein LOC112178953 uncharacterized protein LOC101313802 hypothetical protein TorRG33x02_106480 uncharacterized protein Pyn_12019
pycom14g17130	6.23781	0.00720819	cysteine-rich receptor-like protein kinase 10 isoform X2 hypothetical protein GOBAR_AA25585 cysteine-rich receptor-like protein kinase 10
pycom14g18900	2.15519	0.000704613	myb domain protein transcription factor MYB24-like myb-related protein MYBAS2-like transcription factor MYB62-like transcription factor MYB108-like
pycom14g19070	-2.35387	0.04205	hypothetical protein B456_001G075200 kinesin-like protein NACK1 isoform X3	Molecular Function:microtubule binding (GO:0008017); Molecular Function:microtubule motor activity (GO:0003777); Biological Process:microtubule-based movement (GO:0007018)
pycom15g02460	3.06251	2.57e-36	LOW QUALITY PROTEIN: cytochrome P450 CYP82D47-like cytochrome P450 82A3-like cytochrome P450 CYP82D47-like
pycom15g03810	-2.41002	0.0130532	Early nodulin-like protein 11
pycom15g07720	2.28134	0.0110218	uncharacterized protein LOC18793850 isoform X2 uncharacterized protein LOC103950130 isoform X1 uncharacterized protein LOC103424683 isoform X1 Autophagy-related protein uncharacterized protein LOC1114
pycom15g07780	-3.41993	0.0344019	hypothetical protein TanjilG_30594 hypothetical protein CDL15_Pgr006757 unnamed protein product hypothetical protein CRG98_028951 Protein CYPRO4, partial protein CYPRO4-like
pycom15g12890	-2.41209	0.0171121	uncharacterized protein LOC18106397 uncharacterized protein LOC18049380
pycom15g15170	2.06246	2.76e-05	umecyanin-like isoform X4 umecyanin-like isoform X1 Phytocyanin domain containing protein hypothetical protein EUGRSUZ_C01304 hypothetical protein EUGRSUZ_C01446
pycom15g17620	-4.77497	0.000273547	protein DETOXIFICATION 52 hypothetical protein AQUCO_00100234v1 LOW QUALITY PROTEIN: multidrug and toxin extrusion protein 1
pycom15g19280	-2.05015	5.74e-15	uncharacterized protein LOC110749138 uncharacterized protein LOC103950277 uncharacterized protein LOC103400941
pycom15g21420	-2.15973	0.00030837	protein POLLENLESS 3-LIKE 2-like isoform X1 protein POLLENLESS 3-LIKE 2-like isoform X2 protein POLLENLESS 3-LIKE 2-like, partial
pycom15g22220	-5.67768	2.19e-11	hypothetical protein MANES_02G098400 peroxidase, partial peroxidase 1, partial
pycom15g24270	-2.3946	0.0236575	Peptidyl-prolyl cis-trans isomerase Cyclophilin-type peptidyl-prolyl cis-trans isomerase putative peptidyl-prolyl cis-trans isomerase / cyclophilin-40 CYP40 / rotamase hypothetical protein CRG98_015
pycom15g26260	2.84789	0.00410219	phytosulfokines phytosulfokines-like unknown phytosulfokines 3-like, partial	Cellular Component:extracellular region (GO:0005576)
pycom15g28120	6.08873	0.0132122	uncharacterized protein LOC104240541 uncharacterized protein LOC107425283 uncharacterized protein LOC110745470 uncharacterized protein LOC103333999
pycom15g29040	-2.23264	0.033534	uncharacterized protein LOC108171317 ethylene-responsive transcription factor ABR1-like isoform X1
pycom15g33820	-2.67156	0.0218345	uncharacterized protein LOC18041911 uncharacterized protein LOC105630659 uncharacterized protein LOC110751958 protein MLP1 homolog hypothetical protein TorRG33x02_126760 myocardial zonula adherens pro
pycom15g38360	-2.43111	0.0189039	hypothetical protein PanWU01x14_266830 hypothetical protein TorRG33x02_284420
pycom15g38610	3.94943	0.0234136	hypothetical protein CUMW_261060
pycom16g00050	-3.09838	0.000136828	High mobility group box domain containing protein hypothetical protein COLO4_33133 unknown
pycom16g07020	2.57724	0.0497158	Pentatricopeptide repeat-containing protein, mitochondrial hypothetical protein JCGZ_21723 pentatricopeptide repeat-containing protein At1g05670, mitochondrial-like
pycom16g13480	3.646	4.83e-05	major allergen Pru av 1 Mal d 1.03C03 major allergen Mal d 1.03F major allergen Mal d 1.03D Mal d 1-like ribonuclease-like PR-10b major allergen Mal d 1.03B	Molecular Function:abscisic acid binding (GO:0010427); Molecular Function:signaling receptor activity (GO:0038023); Molecular Function:protein phosphatase inhibitor activity (GO:0004864); Biological Process:abscisic acid-activated signaling pathway (GO:0009738); Biological Process:defense response (GO:0006952)
pycom16g13540	2.36873	3.67e-26	Mal d 1.06B05 PR-10 protein Mal d 1-like Mal d 1.06A03 major allergen Mal d 1.06A02	Molecular Function:abscisic acid binding (GO:0010427); Molecular Function:signaling receptor activity (GO:0038023); Molecular Function:protein phosphatase inhibitor activity (GO:0004864); Biological Process:abscisic acid-activated signaling pathway (GO:0009738); Biological Process:defense response (GO:0006952)
pycom16g13650	3.11728	1e-52	Mal d 1.06B05 allergen Mal d 1.06C major allergen Mal d 1-like isoform X1	Molecular Function:abscisic acid binding (GO:0010427); Molecular Function:signaling receptor activity (GO:0038023); Molecular Function:protein phosphatase inhibitor activity (GO:0004864); Biological Process:abscisic acid-activated signaling pathway (GO:0009738); Biological Process:defense response (GO:0006952)
pycom16g13690	2.41302	2.94e-14	Mal d 1.06B05 major allergen Mal d 1.06C Mal d 1.06C05 Mal d 1.06C04	Molecular Function:abscisic acid binding (GO:0010427); Molecular Function:signaling receptor activity (GO:0038023); Molecular Function:protein phosphatase inhibitor activity (GO:0004864); Biological Process:abscisic acid-activated signaling pathway (GO:0009738); Biological Process:defense response (GO:0006952)
pycom16g15720	-2.60736	0.0220616	mitogen-activated protein kinase kinase kinase NPK1-like isoform X3 hypothetical protein CUMW_068030 Mitogen-activated protein kinase kinase kinase 3 mitogen-activated protein kinase kinase kinase NPK
pycom16g18590	-2.97795	0.00962085	hypothetical protein POPTR_008G169000v3 hypothetical protein VITISV_002804	Molecular Function:microtubule binding (GO:0008017); Molecular Function:microtubule motor activity (GO:0003777); Biological Process:microtubule-based movement (GO:0007018)
pycom16g24270	-6.98783	0.000761073	hypothetical protein F511_10650 Protein TORNADO like unknown protein TORNADO 2 isoform X1
pycom17g00830	-6.94283	0.00107137	TFIIH C1-like domain containing protein hypothetical protein GOBAR_AA04086 zinc finger protein 511
pycom17g00920	-2.2781	5.12e-05	ferritin/ribonucleotide reductase-like family protein hypothetical protein POPTR_017G063900v3		Glutathione metabolism: (pxb00480)
pycom17g00960	-8.16355	1.29e-07	Cytochrome P450 94B3 like cytochrome P450 94B3 isoform X1 hypothetical protein GOBAR_AA27975
pycom17g01580	-2.18062	0.000946458	TPX2 family protein, putative isoform 1 protein WVD2-like 7 isoform X4 protein WVD2-like 7 isoform X1 protein WVD2-like 4 isoform X1
pycom17g03140	2.88859	2.86e-05	carbonic anhydrase 2 isoform X2 carbonic anhydrase, chloroplastic isoform X1 carbonic anhydrase RecName: Full=Carbonic anhydrase, chloroplastic; AltName: Full=Carbonate dehydratase; Contains: RecName:
pycom17g03680	2.14848	0.0090094	metalloendoproteinase 1-like metalloendoproteinase 3-MMP hypothetical protein PRUPE_3G278000 LOW QUALITY PROTEIN: metalloendoproteinase 3-MMP-like
pycom17g04460	-2.13607	5.48e-11	alpha-tubulin 7 putative Tubulin alpha chain RecName: Full=Tubulin alpha-1 chain
pycom17g05210	-2.11785	3.34e-08	Plastocyanin-like protein Early nodulin-like protein 17
pycom17g06000	2.68344	0.0391382	MRLK5 MRLK8, partial
pycom17g08160	-2.08245	0.0415286	uncharacterized protein LOC103329518 uncharacterized protein LOC103442549 uncharacterized protein LOC103421553 uncharacterized protein LOC103942974
pycom17g13570	-2.73262	0.00496194	hypothetical protein EUGRSUZ_A01957, partial hypothetical protein AQUCO_10200014v1 leucine-rich repeat receptor-like serine/threonine-protein kinase At1g17230 LRR domain containing protein hypothetica
pycom17g19380	-3.67405	0.0470313	hypothetical protein GOBAR_AA39555 putative transferase putrescine hydroxycinnamoyltransferase-like, partial
pycom17g24540	-3.01968	0.000597279	unnamed protein product expansin-B3-like	Cellular Component:extracellular region (GO:0005576)
pycom17g24930	2.25177	0.0137343	G-type lectin S-receptor-like serine/threonine-protein kinase At1g61390 isoform X2 G-type lectin S-receptor-like serine/threonine-protein kinase At1g61370 isoform X3 wall-associated receptor kinase-li
pycom420g00590	2.60623	9e-27	cytochrome P450 monooxygenase CYP716A51 cytochrome P450 CYP716A249

## Sheet: Table S5
Table S5: DEGs profiles in pear petals (comparison group S2)
Gene ID	log2FoldChange	padj	Gene Description	GO term	KEGG term
pycom01g18920	-2.22925	0.0473635	uncharacterized protein LOC18784731 uncharacterized protein LOC103952741 isoform X1
pycom02g23470	2.32351	0.0243934	glycerophosphodiester phosphodiesterase protein kinase domain-containing GDPDL2-like receptor serine/threonine kinase, putative
pycom03g01740	-2.36391	0.0371515	IRK-interacting protein isoform X1 hypothetical protein CCACVL1_02105, partial DNA double-strand break repair rad50 ATPase
pycom03g06550	2.93546	0.00620679	UDP-glucose iridoid glucosyltransferase-like UDP-glycosyltransferase 76E2 UDP-glycosyltransferase 76E2-like
pycom04g02490	-3.01826	0.0241184	hypothetical protein RchiOBHm_Chr4g0409991 uncharacterized protein At1g05835 isoform X2 uncharacterized protein At1g05835-like isoform X1
pycom04g04190	2.40852	4.02e-11	hypothetical protein VITISV_009137 endochitinase EP3-like isoform X1 class IV chitinase Glycoside hydrolase endochitinase PR4-like
pycom04g14690	4.16204	0.00367628	hypothetical protein GOBAR_DD31761 mitoferrin mitoferrin isoform X1
pycom04g14890	2.26809	1.6e-05	WRKY transcription factor WRKY24-like probable WRKY transcription factor 33 isoform X2 zinc-finger type transcription factor WRKY1 putative WRKY transcription factor 33 WRKY transcription factor 42 pr	Molecular Function:sequence-specific DNA binding (GO:0043565)	MAPK signaling pathway - plant: (pxb04016); Plant-pathogen interaction: (pxb04626); Plant-pathogen interaction: (pxb04626)
pycom04g19210	-2.73559	0.0341779	hypothetical protein RchiOBHm_Chr3g0452671 basic proline-rich protein-like isoform X2
pycom05g15030	-2.74847	0.0140973	monocopper oxidase-like protein SKU5 isoform X2 Monocopper oxidase-like protein SKS2 monocopper oxidase-like protein SKU5
pycom06g08920	2.60792	0.00161957	hypothetical protein PanWU01x14_301410, partial
pycom06g09890	7.80309	9.64e-07	hypothetical protein TSUD_71680 WRKY transcription factor 41 hypothetical protein GOBAR_AA28953 putative WRKY transcription factor 53 WRKY transcription factor 27	Molecular Function:sequence-specific DNA binding (GO:0043565)
pycom08g04760	2.01194	0.0203438	probable WRKY transcription factor 40 isoform X4 WRKY40 WRKY transcription factor 18 WRKY transcription factor 40b probable WRKY transcription factor 40 isoform X2	Molecular Function:sequence-specific DNA binding (GO:0043565)
pycom08g08190	2.0461	0.00800242	abscisic acid 8'-hydroxylase 4 ABA 8'-hydroxylase 2
pycom08g19020	-4.40294	0.000741274	protein QUIRKY C2 calcium/lipid-binding plant phosphoribosyltransferase family protein protein QUIRKY isoform X2 protein QUIRKY-like isoform X2 FT-interacting protein 1-like
pycom10g10740	3.20309	0.00401497	glycerate dehydrogenase-like hypothetical protein CUMW_093660 hypothetical protein POPTR_004G175800v3
pycom10g21400	2.61149	0.0469955	protein PLASTID TRANSCRIPTIONALLY ACTIVE 12-like isoform X2 protein PLASTID TRANSCRIPTIONALLY ACTIVE 12, chloroplastic isoform X1 protein PLASTID TRANSCRIPTIONALLY ACTIVE 12 protein PLASTID TRANSCRIPT	Cellular Component:chloroplast (GO:0009507)
pycom11g01380	3.11466	0.00118386	tyrosine-sulfated glycopeptide receptor 1-like isoform X1 putative non-specific serine/threonine protein kinase receptor-like protein 2 isoform X1
pycom11g06350	2.28763	0.0469139	hypothetical protein JCGZ_08478 unnamed protein product unnamed protein product, partial		Ether lipid metabolism: (pxb00565)
pycom12597g00050	-3.62081	0.0150035	hypothetical protein GOBAR_DD19261 uncharacterized protein LOC110275767 uncharacterized protein LOC108867880 uncharacterized protein LOC108866852, partial
pycom12g00080	2.03336	0.0244186	hypothetical protein CUMW_245570 NAC transcription factor 47 NAC domain-containing protein 18-like
pycom12g07980	3.35974	0.0137336	transcription factor PCL1-like hypothetical protein CCACVL1_15013 unnamed protein product
pycom12g17060	2.46159	0.000125536	WRKY transcription factor WRKY24-like probable WRKY transcription factor 33 isoform X2 putative WRKY transcription factor 33 WRKY transcription factor, partial WRKY transcription factor 42 probable WR	Molecular Function:sequence-specific DNA binding (GO:0043565)	MAPK signaling pathway - plant: (pxb04016); Plant-pathogen interaction: (pxb04626); Plant-pathogen interaction: (pxb04626)
pycom12g19570	3.90809	9.01e-05	calmodulin-binding protein 60 G-like hypothetical protein GOBAR_DD33810 protein SAR DEFICIENT 1 calmodulin-binding protein 60 G-like isoform X1 calmodulin-binding protein 60 F-like
pycom13g03430	3.16848	1.58e-07	transcription factor MYB24 R2R3-type MYB transcription factor MYB108 transcription factor MYB24-like myb-related protein 305 transcription factor MYB62-like, partial Myb_DNA-binding domain-containing
pycom13g05580	-2.16978	0.023621	Drug/metabolite transporter hypothetical protein CDL15_Pgr009538 hypothetical protein GOBAR_DD09063 hypothetical protein B456_009G326400 hypothetical protein CRG98_035163, partial
pycom13g08060	-2.31624	0.00620679	uncharacterized protein LOC111287366 hypothetical protein BRARA_I03218
pycom13g08430	2.05042	3.04e-06	Major facilitator high affinity nitrate transporter 2.5-like Nitrate transporter2.5 isoform 1 Rehd high-affinity nitrate transporter NRT2.5		Nitrogen metabolism: (pxb00910)
pycom13g11020	4.15938	0.00172516	hypothetical protein POPTR_003G165000v3 hypothetical protein GOBAR_AA30072 protein TIFY 9
pycom13g12730	2.72957	0.000272618	Glycosyl transferase, family 8 galactinol synthase 1 isoform X2 hypothetical protein CISIN_1g020230mg galactinol synthase 2-like galactinol synthase 3
pycom13g17310	2.36947	0.0136401	protein TIFY 4B isoform X3 protein TIFY 4B-like isoform X4 protein TIFY 4B-like isoform X8
pycom14g07600	-2.43641	0.0217115	two-component response regulator ARR8 hypothetical protein AQUCO_01400608v1 Two-component response regulator like two-component response regulator ORR10-like
pycom15g03810	-2.15549	0.0020251	Early nodulin-like protein 11
pycom15g05520	-2.23788	0.0183019	probable leucine-rich repeat receptor-like protein kinase At1g68400 isoform X2 unnamed protein product Leucine-rich repeat transmembrane protein kinase family protein, putative
pycom15g34600	2.22651	0.0127991	hypothetical protein CUMW_224130 hypothetical protein CCACVL1_08359 Tetratricopeptide-like helical domain containing protein pentatricopeptide repeat-containing protein At2g37230
pycom16g05340	2.28459	0.00791355	hypothetical protein CISIN_1g007069mg probable inactive purple acid phosphatase 1 isoform X1 unnamed protein product, partial
pycom16g23930	-2.54236	0.0443605	probable N-acetylglucosaminyl-phosphatidylinositol de-N-acetylase		Glycosylphosphatidylinositol (GPI)-anchor biosynthesis: (pxb00563)
pycom395g00080	2.10545	0.000124797	hypothetical protein TorRG33x02_018220
pycom420g00940	3.53578	0.00275492	Heat stress transcription factor A-5, partial HSF_DNA-bind domain-containing protein heat stress transcription factor A-5-like heat shock transcription factor A5a heat shock factor 2	Molecular Function:sequence-specific DNA binding (GO:0043565)
pycom976g00050	2.28183	0.00442558	protein transport protein SEC16A homolog isoform X1 RGPR-related, putative isoform 2 LOW QUALITY PROTEIN: protein transport protein SEC16B homolog hypothetical protein CRG98_039842, partial putative C

## Sheet: Table S6
Table S6: DEGs profiles in pear petals (comparison group S48)
Gene ID	log2FoldChange	padj	Gene Description	GO term	KEGG term
pycom01g06400	3.16171	1.15e-09	basic helix-loop-helix bHLH DNA-binding superfamily hypothetical protein VITISV_018325 unnamed protein product
pycom01g06830	-6.25234	0.0428163	uncharacterized protein LOC18775095 uncharacterized protein LOC103954711
pycom01g09660	-6.53499	0.0141647	uncharacterized protein LOC108850699
pycom01g10430	7.3499	0.000422721	ethylene-responsive transcription factor CRF2-like ethylene-responsive transcription factor ERF069-like
pycom01g10620	6.28281	0.0490305	hypothetical protein L195_g012138 hypothetical protein TSUD_360470
pycom01g11010	2.10416	0.00835651	hypothetical protein CCACVL1_21904 homeobox-leucine zipper protein ATHB-12 Homeobox domain-containing protein/HALZ domain-containing protein homeobox-leucine zipper protein ATHB-12 isoform X1 homeobox	Molecular Function:sequence-specific DNA binding (GO:0043565)
pycom01g11640	-6.46021	0.0169123	NAC domain-containing protein 83-like hypothetical protein Pyn_16336
pycom01g13880	6.42102	0.0343085	uncharacterized protein LOC18785892 uncharacterized protein LOC110760569
pycom01g16200	6.97704	0.00383905	uncharacterized protein LOC112031089 isoform X2 uncharacterized protein LOC112031089 isoform X1 hypothetical protein CR513_09059 vacuolar protein sorting-associated protein 13-like protein putative pr
pycom01g16220	2.07211	0.0154977	PRONE domain-containing protein rop guanine nucleotide exchange factor 7-like rop guanine nucleotide exchange factor 5-like isoform X4 rop guanine nucleotide exchange factor 5 isoform X1
pycom01g19400	4.10139	0.036509	probable trehalose-phosphate phosphatase F isoform X2 trehalose-phosphate phosphatase A isoform X1 trehalose-phosphate phosphatase A-like isoform X2		Metabolic pathways: (pxb01100)
pycom01g20560	2.2233	0.0416091	sorbitol dehydrogenase-like isoform X1 Sorbitol Dehydrogenase hypothetical protein POPTR_012G134900v3		Metabolic pathways: (pxb01100)
pycom01g21170	-4.3994	0.0260918	hypothetical protein GOBAR_DD13635 DNA-directed RNA polymerase III subunit RPC3-like DNA-directed RNA polymerase III subunit RPC3-like isoform X2
pycom01g21930	-6.88499	0.00252533	putative heat shock protein Hsp90 family Heat shock protein 90.1 isoform 1 hypothetical protein VITISV_007727 HSP90 domain-containing protein/HATPase_c domain-containing protein hypothetical protein C
pycom01g23340	2.42237	8.83e-05	Yippee/Mis18-like Protein yippee-like 3 putative peptide methionine sulfoxide reductase MrsB protein yippee-like At4g27745 isoform X2
pycom01g23510	2.22173	9.66e-24	Aldo/keto reductase homeobox-leucine zipper protein ATHB-12 hypothetical protein GOBAR_DD05632 homeobox-leucine zipper protein ATHB-7 hypothetical protein COLO4_14344	Molecular Function:sequence-specific DNA binding (GO:0043565)
pycom01g24100	-6.82427	0.00298433	DUF724 domain-containing protein 6-like DUF724 domain-containing protein 6-like isoform X2 DUF724 domain-containing protein 3-like isoform X2
pycom02g01370	8.10229	1.38e-23	hypothetical protein F511_24662 hypothetical protein COLO4_37516 hypothetical protein COLO4_03764 unnamed protein product, partial
pycom02g01810	3.62391	3.07e-47	uncharacterized protein LOC111300831 LOW QUALITY PROTEIN: pyrophosphate-energized vacuolar membrane proton pump H+-pyrophosphatase hypothetical protein PHAVU_003G171500g pyrophosphate-energized vacuol
pycom02g02020	3.32002	6.13e-19	hypothetical protein CR513_61621, partial
pycom02g02330	2.60177	7.77e-06	uclacyanin-3-like Phytocyanin domain containing protein umecyanin-like isoform X2
pycom02g02620	2.52703	0.00297276	heme oxygenase 1, chloroplastic isoform X1 Heme oxygenase 1, chloroplastic -like protein heme oxygenase 1, chloroplastic-like heme oxygenase-like protein		Metabolic pathways: (pxb01100); Biosynthesis of secondary metabolites: (pxb01110)
pycom02g06300	2.39188	2.12e-62	hypothetical protein GOBAR_AA27768 pear beta-galactosidase1 pear beta-galactosidase2
pycom02g06760	2.41899	1.57e-11	protein phosphatase 2C 16 PP2C domain-containing protein probable protein phosphatase 2C 6 protein phosphatase 2C 77-like isoform X1
pycom02g07090	5.87798	0.021703	uncharacterized protein LOC18588303 DNA-directed RNA polymerase III subunit RPC4, putative DNA-directed RNA polymerase III subunit RPC4 isoform X2 DNA-directed RNA polymerase III subunit RPC4-like
pycom02g07170	8.34478	2.28e-06	RecName: Full=Auxin-binding protein ABP19b; Flags: Precursor
pycom02g08340	3.06614	2.38e-31	AlaDh_PNT_C domain-containing protein/Saccharop_dh domain-containing protein/Saccharop_dh_N domain-containing protein/AlaDh_PNT_N domain-containing protein alpha-aminoadipic semialdehyde synthase-like		Metabolic pathways: (pxb01100); Biosynthesis of secondary metabolites: (pxb01110)
pycom02g09370	2.18563	0.0264095	endochitinase class Ib chitinase putative VF chitinase I endochitinase-like, partial		Metabolic pathways: (pxb01100)
pycom02g09380	2.92641	1.02e-06	endochitinase basic endochitinase A-like class II chitinase LOW QUALITY PROTEIN: endochitinase-like basic endochitinase C-like		Metabolic pathways: (pxb01100)
pycom02g09970	-6.37855	0.0214506	uncharacterized protein LOC107017994 uncharacterized protein LOC103409800 uncharacterized protein LOC103967783
pycom02g12870	2.01037	0.0076098	hypothetical protein PRUPE_7G141400 probable esterase PIR7A hypothetical protein PRUPE_7G141100
pycom02g12910	3.13483	3.18e-07	hypothetical protein PRUPE_7G141400 probable esterase PIR7A salicylic acid-binding protein 2 salicylic acid-binding protein 2-like isoform X2
pycom02g15400	-2.46229	2.85e-07	AP2-like ethylene-responsive transcription factor AIL1 isoform X4 uncharacterized protein LOC110745619 hypothetical protein Pyn_08647
pycom02g16490	3.95222	0.0368012	hypothetical protein EUTSA_v10001694mg protein LITTLE ZIPPER 4-like isoform X2 protein LITTLE ZIPPER 1-like uncharacterized protein LOC103405871 uncharacterized protein LOC103967705
pycom02g19600	-2.12547	0.0023105	putative aldehyde oxygenase deformylating protein ECERIFERUM 1-like, partial		Biosynthesis of secondary metabolites: (pxb01110)
pycom02g21260	2.64653	1.96e-20	beta-D-glucosyl crocetin beta-1,6-glucosyltransferase UDP-glucose:flavonoid 3-O-glucosyltransferase beta-D-glucosyl crocetin beta-1 6-glucosyltransferase-like ufgt, partial
pycom02g23550	2.78549	5.67e-10	Drug/metabolite transporter hypothetical protein CDL15_Pgr016200 hypothetical protein CRG98_010794
pycom02g24320	-3.23436	0.0160018	putative disease resistance RPP13-like protein 1, partial LOW QUALITY PROTEIN: putative disease resistance RPP13-like protein 1 unnamed protein product, partial putative disease resistance RPP13-like
pycom02g24850	-2.4166	0.0494774	hypothetical protein CISIN_1g014413mg unnamed protein product, partial scarecrow-like protein 3 isoform X1 hypothetical protein CICLE_v10015219mg
pycom02g26490	3.55355	9.72e-08	hypothetical protein CEY00_Acc07749 uncharacterized protein LOC103330526 uncharacterized protein LOC110774424 uncharacterized protein LOC18785836 uncharacterized protein LOC103945836 uncharacterized p
pycom03g01730	2.4762	2.09e-30	Os12g0415400 hypothetical protein glysoja_044601 Os06g0159450, partial histone 3 protein, partial
pycom03g01940	2.61924	1.84e-26	histone H3-like centromeric protein CSE4 hypothetical protein EUGRSUZ_J00806, partial Histone superfamily protein hypothetical protein B456_011G110600	Molecular Function:protein heterodimerization activity (GO:0046982); Cellular Component:nucleosome (GO:0000786)
pycom03g02140	6.42686	0.0279735	uncharacterized protein LOC112163837 Inner centromere protein, ARK-binding domain containing protein uncharacterized protein LOC103965127
pycom03g03380	-6.64322	0.00699931	hypothetical protein GLYMA_05G089400, partial FH protein interacting protein FIP2-like LOW QUALITY PROTEIN: FH protein interacting protein FIP2-like
pycom03g03680	3.12387	4.72e-08	cytochrome P450 714C2-like, partial hypothetical protein MANES_10G082800 Cytochrome P450 714C2 like hypothetical protein CDL15_Pgr000483 hypothetical protein MIMGU_mgv1a026375mg Cytochrome P450
pycom03g04690	6.97827	0.00258263	uncharacterized protein LOC108463419 uncharacterized protein LOC104597218 isoform X3 uncharacterized protein LOC103945548 isoform X1 transcription factor ICE1-like uncharacterized protein LOC103958943
pycom03g05280	2.42229	7.99e-55	asparagine synthetase family protein 1 Asparagine synthetase unnamed protein product, partial hypothetical protein B456_006G105200		Metabolic pathways: (pxb01100); Biosynthesis of secondary metabolites: (pxb01110); Alanine, aspartate and glutamate metabolism: (pxb00250)
pycom03g08930	6.74724	0.00961799	hypothetical protein PRUPE_6G092200 uncharacterized protein LOC103949001
pycom03g09700	2.08068	2.42e-06	zinc finger A20 and AN1 domain-containing stress-associated protein 6 isoform X2 Zinc finger, AN1-type
pycom03g12870	2.67778	2.09e-10	glucan endo-1 3-beta-glucosidase-like unknown
pycom03g14250	3.69638	0.0124894	kinesin-like protein KIN-12F isoform X2 hypothetical protein VITISV_003515 kinesin-like protein KIN12B isoform X2
pycom03g14740	2.36099	0.00912864	uncharacterized protein LOC103941672
pycom03g16840	2.05968	1.23e-08	uncharacterized protein LOC104091249 uncharacterized protein LOC107430433 uncharacterized protein LOC103927396
pycom03g17720	5.59865	3.3e-05	Plastocyanin-like hypothetical protein TSUD_104460 early nodulin-like protein 2 isoform X2
pycom03g21800	2.69141	3.37e-05	hypothetical protein AALP_AA1G092400 unknown Histone H2A	Molecular Function:protein heterodimerization activity (GO:0046982); Cellular Component:nucleosome (GO:0000786)
pycom03g22120	-6.32473	0.0285788	membrane-anchored ubiquitin-fold protein 3-like isoform X2 hypothetical protein JCGZ_13864
pycom03g22370	2.38264	4.84e-07	glutathione S-transferase F6-like glutathione S-transferase PARB glutathione S-transferase-like Glutathione S-transferase 7 isoform 1		Metabolic pathways: (pxb01100)
pycom03g22540	3.87232	0.0237289	protein LOW PSII ACCUMULATION 1 chloroplastic hypothetical protein CDL15_Pgr019465 hypothetical protein CICLE_v10021291mg
pycom03g22550	12.3474	2.79e-22	F-box associated interaction domain-containing protein, partial protein LOW PSII ACCUMULATION 1 chloroplastic hypothetical protein CDL15_Pgr019465 Desiccation-related protein like hypothetical protein
pycom04g00070	-6.23505	0.0426332	hypothetical protein POPTR_016G119900v3 hypothetical protein GOBAR_AA34135 importin-11 hypothetical protein Pyn_05704
pycom04g01020	-2.33666	0.0100234	uncharacterized protein LOC105794047 isoform X2 uncharacterized protein LOC110771035 isoform X2 uncharacterized protein LOC110771035 isoform X1
pycom04g01050	6.88155	0.00316227	Sucrose-phosphate synthase probable sucrose-phosphate synthase 2 isoform X1 Glycosyl transferase, family 1 hypothetical protein Pyn_15055 hypothetical protein PRUPE_1G159700		Metabolic pathways: (pxb01100)
pycom04g01470	2.12305	6.48e-37	thaumatin-like protein 1 - apple tree
pycom04g05210	6.63546	0.0115991	hypothetical protein DCAR_027752 ATPase 11, plasma membrane-type-like isoform X2 plasma membrane ATPase 1-like isoform X2		Metabolic pathways: (pxb01100)
pycom04g05790	3.30226	1.92e-56	hypothetical protein CDL15_Pgr006183 hypothetical protein CDL12_16028 hypothetical protein PRUPE_5G093500
pycom04g05800	2.91713	2.22e-90	hypothetical protein CDL12_16028 protein P21-like
pycom04g05840	2.62822	1.9e-25	bifunctional UDP-glucose 4-epimerase and UDP-xylose 4-epimerase 1-like isoform X1 hypothetical protein GOBAR_AA38583 bifunctional UDP-glucose 4-epimerase and UDP-xylose 4-epimerase 1-like isoform X3 U		Metabolic pathways: (pxb01100); Galactose metabolism: (pxb00052)
pycom04g08830	2.26471	6.91e-13	heavy metal-associated isoprenylated plant protein 3 isoform X3 heavy metal-associated isoprenylated plant protein 3-like heavy metal-associated isoprenylated plant protein 3-like isoform X1 heavy met
pycom04g09130	2.03031	1.71e-07	hypothetical protein AQUCO_03000132v1 PAL phenylalanine ammonia lyase 1 RecName: Full=Phenylalanine ammonia-lyase 1		Metabolic pathways: (pxb01100); Biosynthesis of secondary metabolites: (pxb01110)
pycom04g09720	2.6394	0.018448	peroxidase 21 isoform X1 putative peroxidase unknown peroxidase 21-like protein Plant peroxidase		Metabolic pathways: (pxb01100); Biosynthesis of secondary metabolites: (pxb01110)
pycom04g09950	6.52775	0.0329771	probable DNA helicase MCM8 isoform X2 probable DNA helicase MCM8 isoform X4 probable DNA helicase MCM8 isoform X5 unnamed protein product, partial
pycom04g12690	2.47909	0.000671619	hypothetical protein CUMW_140620 hypothetical protein B456_006G169100 hypothetical protein COLO4_14695 hypothetical protein CISIN_1g034856mg hypothetical protein TorRG33x02_134140 hypothetical protein
pycom04g12730	2.21767	9.46e-35	uncharacterized protein LOC103967341
pycom04g16040	3.3532	0.000171435	protein SCARECROW isoform X2 protein SCARECROW-like isoform X2 protein SCARECROW-like isoform X1 hypothetical protein CQW23_23949 hypothetical protein CUMW_002140
pycom04g17800	2.04961	1.23e-13	putative histone H2A.2 histone H2A.1-like hypothetical protein DM860_007376	Molecular Function:protein heterodimerization activity (GO:0046982); Cellular Component:nucleosome (GO:0000786)
pycom04g19010	-3.39192	0.00397183	vesicle-associated protein 2-2-like, partial hypothetical protein PRUPE_6G335400
pycom04g19210	4.24835	0.00433937	hypothetical protein RchiOBHm_Chr3g0452671 basic proline-rich protein-like isoform X2
pycom04g19220	3.01797	0.0353742	hypothetical protein RchiOBHm_Chr3g0452671 hypothetical protein F383_07667 unnamed protein product, partial hypothetical protein COLO4_13623
pycom04g19860	2.00455	4.28e-39	pathogenesis-related protein PR-4, partial pathogenesis-related protein PR-4 isoform X2 Expansin
pycom04g20750	5.95742	0.0133166	DUF239 domain-containing protein/DUF4409 domain-containing protein uncharacterized protein LOC110415147
pycom04g20800	2.25357	0.000434334	putative tea geometrid larvae-inducible protein GDSL esterase/lipase LTL1-like SGNH/GDSL hydrolase family protein
pycom04g21140	4.1573	3.89e-07	wall-associated receptor kinase-like 4 isoform X2 putative wall-associated receptor kinase-like 16
pycom05g00270	3.29335	0.000405358	hypothetical protein CDL15_Pgr020207 probable leucine-rich repeat receptor-like protein kinase At1g35710 MDIS1-interacting receptor like kinase 2-like hypothetical protein VITISV_017225 polygalacturon
pycom05g03950	6.2755	0.049797	hypothetical protein CUMW_039430 uncharacterized protein Pyn_27994 uncharacterized protein At4g38062-like
pycom05g04520	7.13712	0.00126996	NADP-dependent sorbitol-6-phosphate dehydrogenase NADP-dependent D-sorbitol-6-phosphate dehydrogenase-like, partial
pycom05g05500	-6.58276	0.0164586	40S ribosomal protein S25 Ribosomal protein S25 family protein hypothetical protein EUGRSUZ_I01282 hypothetical protein CARUB_v10024235mg 40S ribosomal protein S25-2-like
pycom05g05790	-3.98283	0.00558248	probable receptor-like serine/threonine-protein kinase At4g34500 isoform X2 hypothetical protein CUMW_178420 probable receptor-like serine/threonine-protein kinase At4g34500 unnamed protein product, p
pycom05g08480	-3.33477	0.000248312	scopoletin glucosyltransferase-like isoform X1 UDP-glucosyl transferase 73B5, putative UDPGT domain-containing protein, partial Abscisate beta-glucosyltransferase abscisate beta-glucosyltransferase-li		Biosynthesis of secondary metabolites: (pxb01110)
pycom05g09020	2.11462	1.35e-17	uncharacterized protein LOC103960644 uncharacterized protein LOC111917128 uncharacterized protein LOC18034697 uncharacterized protein LOC103335226 uncharacterized protein LOC110758479 uncharacterized
pycom05g09070	-5.20812	0.0112544	transcription factor bHLH113-like isoform X4 putative basic helix-loop-helix protein BHLH15 transcription factor bHLH113 isoform X3 Transcription factor bHLH113, partial transcription factor bHLH113 i
pycom05g13080	7.04273	0.00170422	Cyclin-B2-4 like G2/mitotic-specific cyclin-2-like isoform X2 G2/mitotic-specific cyclin-2-like CYC7 hypothetical protein CICLE_v10028938mg
pycom05g16840	-2.04034	0.0129669	hypothetical protein CCACVL1_16397 unknown 22.0 kDa class IV heat shock protein precursor 22.0 kDa class IV heat shock protein
pycom05g17140	2.50417	0.0135079	receptor protein kinase, putative MDIS1-interacting receptor like kinase 2-like isoform X1 probable leucine-rich repeat receptor-like protein kinase At1g35710 isoform X2
pycom05g17320	6.27294	6e-05	hypothetical protein L484_024476 hypothetical protein PRUPE_8G215100 hypothetical protein GOBAR_DD13424 bifunctional TH2 protein mitochondrial		Metabolic pathways: (pxb01100)
pycom05g19210	-6.43106	0.0242074	unknown hypothetical protein C2845_PM10G11960 auxin-induced protein 22D-like auxin-responsive protein IAA1 uncharacterized protein LOC103445716 auxin-induced protein 22D-like isoform X1
pycom05g19600	2.35966	7.86e-06	glutathione-S-transferase tau 1 probable glutathione S-transferase isoform X1 probable glutathione S-transferase isoform X3		Metabolic pathways: (pxb01100)
pycom05g20410	-2.42091	0.000805939	protein WHAT'S THIS FACTOR 1 homolog isoform X1 hypothetical protein COLO4_07376 protein ROOT PRIMORDIUM DEFECTIVE 1 protein ROOT PRIMORDIUM DEFECTIVE 1-like
pycom05g21700	2.50254	1.66e-11	aspartyl protease family protein 2 aspartic proteinase nepenthesin-1
pycom05g24450	4.75649	0.0176544	putative LRR receptor-like serine/threonine-protein kinase hypothetical protein PRUPE_4G105100 probable LRR receptor-like serine/threonine-protein kinase At1g56130 isoform X2 LOW QUALITY PROTEIN: prob
pycom05g24710	5.23925	0.0222516	lysine-specific demethylase JMJ18 isoform X4 hypothetical protein POPTR_011G155100v3 lysine-specific demethylase JMJ18-like isoform X1
pycom05g27010	2.91898	4.51e-08	uncharacterized protein LOC105140272 uncharacterized protein LOC111433041 unknown uncharacterized protein LOC103434932 uncharacterized protein LOC103943423
pycom05g27470	2.12356	0.000437179	probable WRKY transcription factor 65 hypothetical protein GOBAR_AA32227 putative WRKY transcription factor 65	Molecular Function:sequence-specific DNA binding (GO:0043565)
pycom05g27650	2.90676	3.65e-07	Calmodulin-binding receptor kinase CaMRLK, partial calmodulin-binding receptor kinase CaMRLK probable LRR receptor-like serine/threonine-protein kinase At2g24230
pycom05g28520	2.46169	9.57e-19	unknown hypothetical protein TanjilG_02635
pycom05g31310	4.14793	0.0255578	hypothetical protein CUMW_009800 hypothetical protein PHAVU_006G150600g unnamed protein product 15.4 kDa class V heat shock protein
pycom05g31730	2.40332	7.79e-07	aspartic proteinase A1-like aspartic proteinase A1 aspartic proteinase-like
pycom05g31940	-2.83668	0.00548126	homeobox protein SBH1 isoform X2 shootmeristemless homeodomain protein Kn1 class I KNOX homeobox transcription factor STM-like 2 LOW QUALITY PROTEIN: homeobox protein knotted-1-like LET6	Molecular Function:sequence-specific DNA binding (GO:0043565)
pycom05g32430	2.16648	1.3e-16	tonoplast dicarboxylate transporter-like isoform X2 tonoplast dicarboxylate transporter hypothetical protein LSAT_7X13740
pycom06g00790	4.63067	0.00574778	probable serine/threonine-protein kinase PIX13 hypothetical protein POPTR_002G009400v3 probable serine/threonine-protein kinase PBL11 hypothetical protein CRG98_023804
pycom06g05990	3.95043	0.0149423	Exostosin-like protein Uncharacterized protein TCM_016021 isoform 1 hypothetical protein F511_17399 TGA transcription factor hypothetical protein VITISV_000736	Molecular Function:sequence-specific DNA binding (GO:0043565)
pycom06g07400	2.0669	3.09e-07	hypothetical protein SOVF_201150 putative C2 domain-containing protein conserved hypothetical protein
pycom06g09310	4.34671	1.53e-10	hypothetical protein GOBAR_DD02318 cation/H+ antiporter 17 hypothetical protein PRUPE_5G111600
pycom06g09760	2.1423	1.77e-05	LOW QUALITY PROTEIN: high mobility group B protein 6-like
pycom06g09890	3.91277	0.0350151	hypothetical protein TSUD_71680 WRKY transcription factor 41 hypothetical protein GOBAR_AA28953 putative WRKY transcription factor 53 WRKY transcription factor 27	Molecular Function:sequence-specific DNA binding (GO:0043565)
pycom06g10200	2.00022	4.5e-17	UDP-glucose 4-epimerase GEPI48 isoform X1 hypothetical protein TSUD_230070		Metabolic pathways: (pxb01100); Galactose metabolism: (pxb00052)
pycom06g15190	-6.28951	0.0300774	Plant UBX domain-containing protein FAS-associated factor 2 hypothetical protein CDL15_Pgr014816
pycom06g15240	-2.17098	0.0346106	uncharacterized protein LOC100798149 uncharacterized protein LOC103409711 isoform X1
pycom06g16690	2.40022	0.0119859	uncharacterized protein LOC105139314 uncharacterized protein LOC103958759
pycom06g18840	2.5423	9.28e-07	Transcription factor, TCP transcription factor DICHOTOMA-like Transcription factor TCP18, partial
pycom06g20200	-5.12074	0.00690796	Golgin-84, putative hypothetical protein GOBAR_AA30419 golgin candidate 2-like, partial
pycom06g20600	3.74734	0.0306549	uncharacterized protein LOC109122513 hypothetical protein PRUPE_5G236200 hypothetical protein GLYMA_07G104300 hypothetical protein MtrunA17_Chr6g0479131
pycom06g21030	4.47641	0.00528215	hypothetical protein CISIN_1g009713mg hypothetical protein PRUPE_8G055400
pycom07g02200	-6.43919	0.0168409	putative transcription factor GRAS, Scarecrow-like protein 3 hypothetical protein PRUPE_2G028700 putative transcription factor GRAS family
pycom07g03550	-2.24514	0.000326417	Trihelix family protein
pycom07g09810	-2.04333	0.0212759	Cyclin domain-containing protein hypothetical protein PHAVU_010G070800g cyclin-U2-1 isoform X1 cyclin-U2-1-like isoform X1
pycom07g14980	5.08999	0.00835956	hypothetical protein L484_015526 hypothetical protein BRARA_I03943 unknown hypothetical protein CTI12_AA079730 hypothetical protein Pyn_18524 hypothetical protein PRUPE_7G048800
pycom07g15690	2.2654	0.0160023	caffeic acid 3-O-methyltransferase-like isoform X1 caffeic acid 3-O-methyltransferase isoform X2 3,5-dihydroxybiphenyl O-methyltransferase		Metabolic pathways: (pxb01100); Biosynthesis of secondary metabolites: (pxb01110)
pycom07g17710	3.46022	0.00349855	ABC transporter G family member 6-like hypothetical protein PHAVU_007G008200g hypothetical protein VIGAN_08009100 ABC transporter G family member 6 LOW QUALITY PROTEIN: ABC transporter G family member
pycom07g17740	6.77644	0.00797447	RecName: Full=Chalcone--flavonone isomerase; Short=Chalcone isomerase		Metabolic pathways: (pxb01100); Biosynthesis of secondary metabolites: (pxb01110)
pycom07g18740	2.1134	0.0124894	telomere repeat-binding protein 4 isoform X1 telomere repeat-binding protein 3-like isoform X2 Telomere-binding protein 1 telomere repeat-binding protein 4 hypothetical protein POPTR_008G057300v3 hypo
pycom07g19110	2.18992	2.51e-10	Aspartate/glutamate/uridylate kinase Pyrroline-5-carboxylate synthetase isoform 2		Metabolic pathways: (pxb01100); Biosynthesis of secondary metabolites: (pxb01110)
pycom07g24580	3.61289	0.000931798	hypothetical protein COLO4_14305 remorin-like isoform X1 remorin-like isoform X2
pycom07g25370	2.18703	1.33e-06	hypothetical protein CDL15_Pgr021755 beta-carotene hydroxylase Fatty acid hydroxylase		Metabolic pathways: (pxb01100); Biosynthesis of secondary metabolites: (pxb01110)
pycom07g25380	2.14704	2.29e-07	Pectin lyase-like superfamily protein isoform 1 Glycoside hydrolase, family 28 probable polygalacturonase isoform X1 Glycoside hydrolase Putative polygalacturonase probable polygalacturonase
pycom07g25450	3.0113	0.000693578	uncharacterized protein At3g49140 hypothetical protein POPTR_004G072400v3 FMN-binding split barrel hypothetical protein CISIN_1g010741mg
pycom07g26320	4.50927	0.0117022	hypothetical protein GOBAR_DD10881 glutamate synthase		Metabolic pathways: (pxb01100); Biosynthesis of secondary metabolites: (pxb01110); Alanine, aspartate and glutamate metabolism: (pxb00250)
pycom07g26970	2.1678	1.88e-09	hypothetical protein CCACVL1_21904 Homeobox-leucine zipper protein like hypothetical protein GOBAR_AA09620 hypothetical protein GOBAR_DD05632 hypothetical protein GOBAR_DD05634 hypothetical protein GO	Molecular Function:sequence-specific DNA binding (GO:0043565)
pycom07g27650	3.30418	0.0236599	autophagy-related protein 13-like isoform X1 hypothetical protein AQUCO_03700333v1 hypothetical protein POPTR_012G004400v3
pycom08g00300	7.21258	0.00050288	Amino acid transporter, transmembrane lysine histidine transporter-like 8
pycom08g01010	3.13171	2.13e-05	thaumatin-like protein 1b isoform X3
pycom08g01870	3.96348	0.00203142	LOW QUALITY PROTEIN: cytokinin dehydrogenase 5 Cytokinin oxidase 5 cytokinin dehydrogenase 5 cytokinin dehydrogenase 5-like	Molecular Function:FAD binding (GO:0071949)	Zeatin biosynthesis: (pxb00908)
pycom08g02940	-3.69786	1.69e-08	Glycosyl transferase, family 8 Nucleotide-diphospho-sugar transferases superfamily protein glycosyltransferase 8F Glycosyl transferase
pycom08g05000	2.49889	0.0406826	hypothetical protein CDL12_03249 AP2 domain-containing protein
pycom08g05900	2.8126	2.14e-70	hypothetical protein CCACVL1_20849 Cytokinin dehydrogenase 7, partial	Molecular Function:FAD binding (GO:0071949)	Zeatin biosynthesis: (pxb00908)
pycom08g06400	-2.03287	0.0325491	hypothetical protein L484_007082 transcription factor bHLH74-like transcription factor bHLH74
pycom08g07430	6.60078	0.0176544	hypothetical protein EUGRSUZ_H02240, partial basic salivary proline-rich protein 3 aspartate, glycine, lysine and serine-rich protein-like
pycom08g07710	4.06262	0.000685698	hypothetical protein CUMW_045330 unnamed protein product, partial hypothetical protein AALP_AA6G155400 LOW QUALITY PROTEIN: probable inactive receptor kinase At5g67200
pycom08g08190	-2.61169	1.02e-11	abscisic acid 8'-hydroxylase 4 ABA 8'-hydroxylase 2
pycom08g08780	4.10945	8.74e-05	hypothetical protein EUGRSUZ_F02369 polyadenylate-binding protein RBP47 isoform X1 polyadenylate-binding protein RBP47-like polyadenylate-binding protein RBP47-like isoform X2 hypothetical protein CRG
pycom08g09200	2.59804	0.0147362	LOW QUALITY PROTEIN: receptor-like protein kinase HSL1 LOW QUALITY PROTEIN: receptor-like protein kinase 5 hypothetical protein GOBAR_DD16325 receptor-like protein kinase HSL1
pycom08g09410	2.3623	0.000332913	hypothetical protein PRUPE_1G447900 RCC1 and BTB domain-containing protein 2 isoform X3 RCC1 domain-containing protein hypothetical protein CICLE_v10008071mg
pycom08g11310	5.11191	0.00213395	uncharacterized protein LOC108985499 uncharacterized protein DDB_G0286299 histone H2A.Z-specific chaperone CHZ1-like uncharacterized protein LOC103439369 isoform X1
pycom08g13030	4.90733	1.87e-15	LOW QUALITY PROTEIN: hypothetical protein PanWU01x14_141790
pycom08g13040	2.7065	0.00121863	LOW QUALITY PROTEIN: hypothetical protein PanWU01x14_141790
pycom08g13300	2.25793	1.87e-12	Knotted-like homeobox transcription factor Homeobox protein knotted-1-like homeobox protein knotted-1, putative class II knotted-like homeobox protein homeobox protein knotted-1-like 3 isoform X1
pycom08g14190	3.30682	6.01e-57	LOW QUALITY PROTEIN: WAT1-related protein At4g08300-like WAT1-related protein At1g44800 isoform X3 hypothetical protein B456_009G244800
pycom08g14930	4.10533	0.0178179	transcription factor TGA4 isoform X1 hypothetical protein PRUPE_1G508100 transcription factor TGA3 isoform X3 transcription factor TGA7-like isoform X1	Molecular Function:sequence-specific DNA binding (GO:0043565)
pycom08g16230	-6.3708	0.0275445	hypothetical protein JCGZ_15829 queuine tRNA-ribosyltransferase catalytic subunit 1-like isoform X4 queuine tRNA-ribosyltransferase catalytic subunit 1 isoform X2
pycom08g18740	2.22546	0.00442121	agamous-like MADS-box protein AGL11 isoform X5 agamous 1-like protein Agamous-like protein AGL11 MADS-box protein agamous-like MADS-box protein AGL11-like MADS box transcription factor
pycom08g21720	-3.43247	0.0248207	hypothetical protein PHAVU_003G090300g hypothetical protein LR48_Vigan01g319200 PCTP-like protein isoform X3 uncharacterized protein LOC112507380 isoform X2 uncharacterized protein LOC103946429 isofor
pycom09g01020	-6.39857	0.0269165	hypothetical protein LSAT_4X153121 unknown allene oxide cyclase 3, chloroplastic-like allene oxide cyclase, partial		Metabolic pathways: (pxb01100); Biosynthesis of secondary metabolites: (pxb01110)
pycom09g04310	-2.05926	0.0233654	protein IQ-DOMAIN 32 uncharacterized protein LOC107417393 IQ motif protein IQ-DOMAIN 1-like protein IQ-DOMAIN 1 isoform X1
pycom09g08030	2.65796	0.0375336	hypothetical protein X888_5263 uncharacterized protein LOC108219558 uncharacterized protein LOC107410518 uncharacterized protein LOC103424346 predicted protein
pycom09g10090	2.5658	6.9e-08	putative auxin-binding protein 2 Germin RecName: Full=Auxin-binding protein ABP20; Flags: Precursor
pycom09g11860	6.83255	0.00466948	uncharacterized protein LOC103327823 uncharacterized protein LOC109947780 isoform X1 uncharacterized protein LOC103936384
pycom09g14410	3.19741	0.00228538	WRKY transcription factor 40 WRKY transcription factor 40a	Molecular Function:sequence-specific DNA binding (GO:0043565)
pycom09g14720	3.14182	0.00118979	aspartyl protease family protein At5g10770-like hypothetical protein CUMW_119390 LOW QUALITY PROTEIN: aspartyl protease family protein At5g10770-like
pycom09g16870	2.47467	1.37e-11	hypothetical protein CDL15_Pgr027445 ribulose bisphosphate carboxylase small chain 1, chloroplastic hypothetical protein COLO4_09321 ribulose bisphosphate carboxylase small chain, chloroplastic isofor		Metabolic pathways: (pxb01100); Biosynthesis of secondary metabolites: (pxb01110)
pycom10g00180	-6.62048	0.00775908	uncharacterized protein LOC103443010 isoform X2 uncharacterized protein LOC103429631
pycom10g02260	2.2896	0.000112947	UDP-rhamnose/UDP-galactose transporter 6 hypothetical protein COLO4_13787 UDP-galactose transporter 2
pycom10g02900	6.86073	0.0058646	uncharacterized protein LOC103942914 isoform X1 hypothetical protein PRUPE_8G046000	Molecular Function:FAD binding (GO:0071949)
pycom10g02910	6.46258	0.0410704	uncharacterized protein LOC103942914 isoform X1 hypothetical protein PRUPE_8G046000	Molecular Function:FAD binding (GO:0071949)
pycom10g03610	2.20013	0.000277554	uncharacterized protein LOC100261012 uncharacterized protein LOC103411982 uncharacterized protein LOC103930287 isoform X2 uncharacterized protein LOC103930287 isoform X1
pycom10g07980	-4.37195	0.0278961	hypothetical protein POPTR_009G099400v3
pycom10g09600	2.61639	0.00288589	UDP-glycosyltransferase 74F2-like UDP-glycosyltransferase 74F2 isoform X1 UDP-glycosyltransferase 74G1-like isoform X1
pycom10g09620	2.50866	0.0174303	UDP-glycosyltransferase 74F2-like UDP-glycosyltransferase 74F2 isoform X1 UDP-glycosyltransferase 74F2-like isoform X2 UDP-glycosyltransferase 74G1-like isoform X1
pycom10g15040	-2.05449	0.0028391	uncharacterized protein LOC105125656 isoform X3 hypothetical protein POPTR_002G255400v3 uncharacterized protein LOC7461482 isoform X2 uncharacterized protein LOC105125656 isoform X5 hypothetical prote
pycom10g16000	2.41446	1.6e-37	phosphate transporter 1 family protein isoform X1 phosphate transporter1-7 inorganic phosphate transporter 1-4 probable inorganic phosphate transporter 1-7
pycom10g17690	-2.43818	0.00626219	G-type lectin S-receptor-like serine/threonine-protein kinase G-type lectin S-receptor-like serine/threonine-protein kinase CES101 isoform X1 LOW QUALITY PROTEIN: G-type lectin S-receptor-like serine/
pycom10g22220	2.75719	9.11e-07	hypothetical protein CDL15_Pgr009161 probable WRKY transcription factor 71 DNA-binding WRKY	Molecular Function:sequence-specific DNA binding (GO:0043565)
pycom10g24050	2.28246	5.5e-18	histone H3-like centromeric protein CSE4 hypothetical protein EUGRSUZ_J00806, partial histone H3.2-like histone 3 histone H3, expressed histone H3.2 histone H3 H3-1.1	Molecular Function:protein heterodimerization activity (GO:0046982); Cellular Component:nucleosome (GO:0000786)
pycom10g26130	-6.45144	0.0148933	pentatricopeptide repeat-containing protein At3g13160, mitochondrial-like hypothetical protein TSUD_84830 hypothetical protein VIGAN_01116300
pycom10g26500	6.53832	0.0283842	cysteine-rich receptor-like protein kinase 10 isoform X2 cysteine-rich receptor-like protein kinase 25 isoform X2
pycom10g27380	3.2152	0.000981809	Multicopper oxidase Cu-oxidase domain-containing protein/Cu-oxidase_2 domain-containing protein/Cu-oxidase_3 domain-containing protein ascorbate oxidase 2
pycom111g01540	6.6281	0.0135069	hypothetical protein POPTR_001G336300v3 TPX2 family protein, putative isoform 1 uncharacterized protein LOC101492038 protein WVD2-like 7 isoform X4 protein WVD2-like 7 isoform X2
pycom111g01550	3.16889	0.0196743	uncharacterized protein LOC103421459 hypothetical protein BVC80_1065g62 uncharacterized protein LOC103442180
pycom111g01880	-2.05335	0.00234118	uncharacterized protein LOC101312768 isoform X1 uncharacterized protein LOC103960970 isoform X1 uncharacterized protein LOC103959711 isoform X1 uncharacterized protein LOC103404255 isoform X1 uncharac
pycom111g02180	6.95399	0.00248417	denticleless protein homolog A-like isoform X2 denticleless protein homolog A isoform X1 LOW QUALITY PROTEIN: denticleless protein homolog denticleless protein homolog isoform X3
pycom111g02450	-2.14081	2.78e-09	MYB-like protein NON1
pycom111g02580	4.78407	0.0286027	carbonic anhydrase, chloroplastic isoform X1 carbonic anhydrase carbonic anhydrase 2-like isoform X1 RecName: Full=Carbonic anhydrase, chloroplastic; AltName: Full=Carbonate dehydratase; Contains: Rec		Metabolic pathways: (pxb01100)
pycom111g02610	6.84772	0.0041943	LOW QUALITY PROTEIN: L-aspartate oxidase, chloroplastic hypothetical protein COLO4_28976 FAD_binding_2 domain-containing protein/Succ_DH_flav_C domain-containing protein L-aspartate oxidase, chloropla		Metabolic pathways: (pxb01100); Alanine, aspartate and glutamate metabolism: (pxb00250)
pycom111g02660	-2.24451	0.0124894	hypothetical protein PRUPE_3G284900 RecName: Full=2-methylene-furan-3-one reductase; AltName: Full=Enone oxidoreductase; AltName: Full=Quinone oxidoreductase; Short=FaQR
pycom111g02760	6.45147	0.0425552	uncharacterized protein LOC105118624 hypothetical protein CUMW_099350
pycom11g00840	2.2804	0.00188036	hypothetical protein PHAVU_004G176100g Chromomethylase 1, putative isoform 1 DNA cytosine-5-methyltransferase CMT3-like		Metabolic pathways: (pxb01100)
pycom11g01750	2.62429	2.32e-17	histone H3-like centromeric protein CSE4 hypothetical protein EUGRSUZ_J00806, partial histone H3.2-like histone 3 histone H3, expressed histone H3.2 histone H3 H3-1.1	Molecular Function:protein heterodimerization activity (GO:0046982); Cellular Component:nucleosome (GO:0000786)
pycom11g01870	4.02073	0.0137849	Lipoxygenase		Metabolic pathways: (pxb01100); Biosynthesis of secondary metabolites: (pxb01110)
pycom11g02050	2.19181	0.0219962	histone H3-like centromeric protein CSE4 core histone H2A/H2B/H3/H4 hypothetical protein EUTSA_v10014731mg	Molecular Function:protein heterodimerization activity (GO:0046982); Cellular Component:nucleosome (GO:0000786)
pycom11g02090	2.24173	1.41e-08	histone H3-like centromeric protein CSE4 core histone H2A/H2B/H3/H4 Os06g0160100, partial	Molecular Function:protein heterodimerization activity (GO:0046982); Cellular Component:nucleosome (GO:0000786)
pycom11g02110	2.47313	1.89e-15	G-type lectin S-receptor-like serine/threonine-protein kinase RLK1 Serine/threonine protein kinase
pycom11g07600	2.95773	0.0279735	cytochrome P450 71A4-like cytochrome p450 71a4 cytochrome P450 71A3-like cytochrome P450 71A25-like cytochrome P450, putative cytochrome P450 71A26-like
pycom11g08190	6.46682	0.0325491	hypothetical protein PRUPE_6G072300
pycom11g08870	2.79916	4.52e-05	probable serine/threonine-protein kinase PBL10 isoform X2 protein kinase APK1A, chloroplastic-like isoform X2 Kinase 1B isoform 1 probable serine/threonine-protein kinase PBL10 isoform X1 protein kina
pycom11g08910	2.36767	0.000240761	glucan endo-1,3-beta-glucosidase-like
pycom11g12200	2.03722	0.000104823	core histone H2A/H2B/H3/H4	Molecular Function:protein heterodimerization activity (GO:0046982); Cellular Component:nucleosome (GO:0000786)
pycom11g12960	2.92137	3.61e-10	Pleiotropic drug resistance protein Pleiotropic drug resistance proteins PDR1-15, ABC superfamily pleiotropic drug resistance protein 2-like isoform X1
pycom11g13530	2.82649	0.0112109	uncharacterized protein LOC108985852 hypothetical protein B456_001G121900 uncharacterized protein LOC110769959 uncharacterized protein LOC18774480 hypothetical protein PRUPE_6G128500 uncharacterized p
pycom11g13550	-6.31421	0.0317644	hypothetical protein CDL15_Pgr013424 hypothetical protein CRG98_017066
pycom11g13800	-3.11063	0.00119638	protein FAF-like, chloroplastic isoform X2 Protein FANTASTIC FOUR like
pycom11g15070	2.74957	0.0019599	kinesin-like protein KIN-12E isoform X2 Kinesin, putative isoform 1 phragmoplast orienting kinesin-1-like hypothetical protein BVRB_7g171450 isoform A
pycom11g15100	-6.53255	0.0117633	LOW QUALITY PROTEIN: protein disulfide-isomerase LQY1, chloroplastic-like, partial uncharacterized protein LOC110810683 protein disulfide-isomerase LQY1, chloroplastic-like uncharacterized protein LOC
pycom11g17480	2.06897	0.000107346	Serine acetyltransferase 3, mitochondrial, putative unknown		Metabolic pathways: (pxb01100); Biosynthesis of secondary metabolites: (pxb01110)
pycom11g19760	-2.33413	0.0395194	uncharacterized protein LOC108222229 uncharacterized protein LOC103419004 isoform X2 uncharacterized protein LOC108992273
pycom11g20460	3.72438	0.0185809	S-locus lectin protein kinase family protein isoform 1 G-type lectin S-receptor-like serine/threonine-protein kinase At4g27290 isoform X1
pycom11g23110	2.86481	0.00155878	hypothetical protein CISIN_1g013934mg epidermis-specific secreted glycoprotein EP1-like
pycom11g26070	2.01947	1.4e-06	uncharacterized protein LOC100305465 Histone domain-containing protein, partial Histone H2AX, partial hypothetical protein JCGZ_22006	Molecular Function:protein heterodimerization activity (GO:0046982); Cellular Component:nucleosome (GO:0000786)
pycom11g26650	6.30765	0.0494175	unnamed protein product hypothetical protein MANES_04G056100
pycom11g26690	4.44785	0.00316189	translocase of chloroplast 159, chloroplastic-like
pycom12g00080	3.15387	6.06e-17	hypothetical protein CUMW_245570 NAC transcription factor 47 NAC domain-containing protein 18-like
pycom12g01220	-3.88307	0.0264095	uncharacterized protein LOC109019010 isoform X2 hypothetical protein RchiOBHm_Chr3g0495491 uncharacterized protein LOC103955154 isoform X5 uncharacterized protein LOC103413478
pycom12g02680	2.72491	0.0471537	hypothetical protein GOBAR_DD06940 kinesin-like protein KIN-5C kinesin-like protein KIN-5C isoform X1 125 kDa kinesin-related protein isoform X2 hypothetical protein MANES_08G027100
pycom12g13850	2.2855	5.59e-27	hypothetical protein CR513_37084 hypothetical protein CICLE_v10012173mg hypothetical protein CISIN_1g020219mg unnamed protein product hypothetical protein VIGAN_09053900
pycom12g15290	-2.02032	0.000291778	transcription factor DIVARICATA-like isoform X1 unknown Transcription factor MYB1R1 transcription factor DIVARICATA isoform X1 GAMYB transcription factor hypothetical protein CISIN_1g021756mg MYB tran
pycom12g16850	2.53641	6.82e-41	hypothetical protein AQUCO_03000231v1
pycom12g17730	6.48645	0.034251	probable WRKY transcription factor 70 isoform X1	Molecular Function:sequence-specific DNA binding (GO:0043565)
pycom12g17750	6.72621	0.0118173	uncharacterized protein LOC101295356 high mobility group B protein 13-like
pycom12g18330	3.74892	0.0334231	hypothetical protein MTR_1g085240 hypothetical protein CCACVL1_09742 uncharacterized protein LOC103344527 uncharacterized protein LOC110770594 uncharacterized protein LOC108172041
pycom1310g00030	2.08971	0.0153547	ethylene-responsive transcription factor ERF034-like ethylene-responsive transcription factor ERF034-like isoform X1 TINY-like protein hypothetical protein COLO4_12444
pycom13g00150	2.26229	0.000389807	High mobility group box domain containing protein hypothetical protein CRG98_015633 hypothetical protein GOBAR_AA05764
pycom13g00320	2.78486	0.011991	uncharacterized protein LOC18790132 uncharacterized protein LOC103414182 uncharacterized protein LOC103430601
pycom13g03430	2.16516	3.44e-05	transcription factor MYB24 R2R3-type MYB transcription factor MYB108 transcription factor MYB24-like myb-related protein 305 transcription factor MYB62-like, partial Myb_DNA-binding domain-containing
pycom13g04350	-6.4096	0.0375041	ATP-binding cassette transporter, putative ABC transporter G family member 21 ABC transporter G family member 21-like isoform X3
pycom13g06200	2.64213	1.3e-25	hypothetical protein GOBAR_AA04503 NAC domain protein
pycom13g06710	2.40046	0.00038828	uncharacterized protein LOC101308572 LOW QUALITY PROTEIN: uncharacterized protein LOC103950856
pycom13g08980	2.33264	0.0421811	uncharacterized protein LOC100268049 uncharacterized protein LOC103421468 cyclin-dependent protein kinase inhibitor SMR6 uncharacterized protein LOC103452385
pycom13g10740	2.10211	6.42e-05	ACT domain containing protein ACT domain-containing protein ACR4-like isoform X1 ACT domain-containing protein ACR4-like isoform X2 hypothetical protein Pyn_32323
pycom13g10900	2.47344	8.05e-14	NAC domain-containing protein 83-like
pycom13g13560	-2.20507	0.0412785	hypothetical protein PHAVU_009G253800g Far1-related sequence 11 isoform 1 hypothetical protein CISIN_1g004420mg protein FAR1-RELATED SEQUENCE 11 isoform X1 protein FAR1-RELATED SEQUENCE 11-like
pycom13g13660	3.97597	9.16e-08	major allergen Pru av 1 ribonuclease-like PR-10d major allergen Mal d 1.03F Mal d 1-like	Molecular Function:abscisic acid binding (GO:0010427); Molecular Function:signaling receptor activity (GO:0038023); Molecular Function:protein phosphatase inhibitor activity (GO:0004864); Biological Process:abscisic acid-activated signaling pathway (GO:0009738); Biological Process:defense response (GO:0006952)
pycom13g13680	2.31129	1.93e-09	major allergen Pru av 1 ribonuclease-like PR-10d major allergen Mal d 1.03F major allergen Mal d 1.03D ribonuclease-like PR-10b major allergen Mal d 1.03B	Molecular Function:abscisic acid binding (GO:0010427); Molecular Function:signaling receptor activity (GO:0038023); Molecular Function:protein phosphatase inhibitor activity (GO:0004864); Biological Process:abscisic acid-activated signaling pathway (GO:0009738); Biological Process:defense response (GO:0006952)
pycom13g13690	2.53681	2.69e-15	LOW QUALITY PROTEIN: hypothetical protein PanWU01x14_141790
pycom13g13730	2.56086	1.46e-07	Mal d 1.06B05 Mal d 1.06C05 major allergen Mal d 1-like	Molecular Function:abscisic acid binding (GO:0010427); Molecular Function:signaling receptor activity (GO:0038023); Molecular Function:protein phosphatase inhibitor activity (GO:0004864); Biological Process:abscisic acid-activated signaling pathway (GO:0009738); Biological Process:defense response (GO:0006952)
pycom13g13740	3.05905	8.02e-52	major allergen Pru av 1 Mal d 1.03C03 major allergen Mal d 1.03C	Molecular Function:abscisic acid binding (GO:0010427); Molecular Function:signaling receptor activity (GO:0038023); Molecular Function:protein phosphatase inhibitor activity (GO:0004864); Biological Process:abscisic acid-activated signaling pathway (GO:0009738); Biological Process:defense response (GO:0006952)
pycom13g14910	2.10897	0.00265756	CASP-like protein 1
pycom13g15000	-2.02297	2.98e-06	vesicle-associated protein 1-2 MSP domain vesicle-associated protein 2-2 isoform X1 vesicle-associated protein 1-2-like vesicle-associated protein 1-2 isoform X2 Vesicle-associated protein 1-1
pycom13g15600	-7.08569	0.00133402	uncharacterized protein LOC103955606 uncharacterized protein LOC101513199 uncharacterized protein LOC112196223 uncharacterized protein LOC103932103
pycom13g17190	-7.02056	0.00181894	Sulfate transporter, putative isoform 2 hypothetical protein COLO4_21547
pycom13g18030	2.41227	1.97e-05	hypothetical protein JCGZ_21815 hypothetical protein PRUPE_1G032000 hypothetical protein Pyn_24803 hypothetical protein Pyn_16030
pycom13g18980	7.68762	1.3e-05	hypothetical protein POPTR_008G169000v3 kinesin-like protein KIN-5D P-loop containing nucleoside triphosphate hydrolases superfamily protein putative plus-end-directed kinesin ATPase
pycom13g19080	2.27679	1.74e-08	peroxisomal membrane protein PMP22 isoform X1 peroxisomal membrane protein PMP22-like Mpv17/PMP22
pycom13g20340	-3.16697	0.0265046	unnamed protein product receptor-like protein kinase 2 receptor-like protein kinase 2, partial Receptor-like protein kinase receptor-like protein kinase 2 isoform X2
pycom13g20360	2.0201	0.0175664	pectate lyase 1-27 probable pectate lyase 1 hypothetical protein GOBAR_AA40212 Pectin lyase-like superfamily protein probable pectate lyase 8 isoform X2		Metabolic pathways: (pxb01100)
pycom14g02150	-3.10007	0.0361666	uncharacterized protein LOC103339680 protein BIC1-like uncharacterized protein LOC108985699
pycom14g05050	2.87007	9.13e-06	uncharacterized protein C4orf29 homolog Uncharacterized protein TCM_024853 hypothetical protein COLO4_36119 hypothetical protein CCACVL1_22484
pycom14g05800	2.17068	2.02e-22	putative imbibition protein homolog alpha-galactosidase probable galactinol--sucrose galactosyltransferase 2 isoform X3 probable galactinol--sucrose galactosyltransferase 2 isoform X1 hypothetical pro		Metabolic pathways: (pxb01100); Galactose metabolism: (pxb00052)
pycom14g06030	6.5693	0.0160023	leucine-rich repeat receptor-like tyrosine-protein kinase PXC3 isoform X3 leucine-rich repeat receptor-like tyrosine-protein kinase At2g41820 leucine-rich repeat receptor-like tyrosine-protein kinase
pycom14g06270	2.79823	0.00459304	uncharacterized protein Pyn_28046 hypothetical protein CFOL_v3_05258 hypothetical protein LR48_Vigan09g142600
pycom14g06460	2.25388	4.38e-10	hypothetical protein PHAVU_001G129900g zeatin O-glucosyltransferase-like isoform X2 zeatin O-glucosyltransferase-like protein zeatin O-glucosyltransferase-like isoform X1		Zeatin biosynthesis: (pxb00908)
pycom14g06890	3.18618	0.00225901	glucanase, partial glucan endo-1,3-beta-glucosidase, basic isoform isoform X2 hypothetical protein B456_010G003700 Glucan endo-1,3-beta-glucosidase, basic isoform
pycom14g06950	8.72597	5.36e-09	glucan endo-1,3-beta-glucosidase, basic isoform isoform X2 beta-1,3-glucanase
pycom14g10350	-2.00534	9.63e-09	E3 ubiquitin-protein ligase RHA1B 43kDa postsynaptic protein E3 ubiquitin-protein ligase RHA1B, partial
pycom14g11300	3.13492	0.0164842	hypothetical protein BC332_00025 uncharacterized protein At3g28850 hypothetical protein AQUCO_10100012v1 Hop-interacting protein THI143 uncharacterized protein Pyn_13757
pycom14g12300	-6.22038	0.039533	pentatricopeptide repeat-containing protein, mitochondrial pentatricopeptide repeat-containing protein At5g61990, mitochondrial-like isoform X1
pycom14g12900	-2.47645	0.000350788	F-box/LRR-repeat protein At5g63520 isoform X2 hypothetical protein PHAVU_009G165200g F-box/LRR-repeat protein At5g63520 isoform X4 F-box/LRR-repeat protein At5g63520-like F-box/LRR-repeat protein At5g
pycom14g15280	2.69453	5.32e-05	hypothetical protein CUMW_021940 Glycosyl transferase, family 20 Trehalose-phosphatase/synthase 9 isoform 1 Trehalose-6-phosphate synthase 4		Metabolic pathways: (pxb01100)
pycom14g15310	-4.0579	0.00770078	unnamed protein product RNA-dependent RNA polymerase 2 isoform 1
pycom14g18200	-4.81179	0.014656	G patch domain-containing protein TGH-like isoform X2 hypothetical protein CRG98_009241 LOW QUALITY PROTEIN: G patch domain-containing protein TGH-like hypothetical protein POPTR_012G058100v3
pycom14g18900	2.78691	9.45e-10	myb domain protein transcription factor MYB24-like myb-related protein MYBAS2-like transcription factor MYB62-like transcription factor MYB108-like
pycom15g00650	6.61305	0.0135079	hypothetical protein CUMW_070200 Cinnamyl alcohol dehydrogenase CAD4 protein putative ADH putative cinnamyl alcohol dehydrogenase 6
pycom15g00950	2.31198	1.28e-06	uncharacterized protein LOC18788943 uncharacterized protein LOC103321234 uncharacterized protein LOC103428593 uncharacterized protein LOC103927696
pycom15g00980	3.6276	0.000508785	Pathogenesis-related thaumatin superfamily protein
pycom15g02110	-2.37599	3.05e-05	adenosine kinase uncharacterized protein LOC109009131 uncharacterized protein LOC103954918 hypothetical protein POPTR_002G034000v3
pycom15g02210	3.38375	0.00692919	zinc-finger homeodomain protein 5 isoform X2
pycom15g04910	6.53338	0.0196743	Anthocyanin regulatory C1 protein transcription repressor MYB5-like
pycom15g07220	-2.00114	0.00287907	hypothetical protein COLO4_10120 uncharacterized protein LOC103424676 isoform X1 uncharacterized protein LOC103950522 isoform X1
pycom15g08450	-2.6242	3.8e-07	auxin-responsive protein IAA2 isoform X2 hypothetical protein OsI_00719 auxin-responsive protein IAA18-like auxin auxin-responsive protein IAA2-like isoform X1
pycom15g11110	6.91827	0.00258263	uncharacterized protein At2g34160 unknown uncharacterized protein At2g34160-like
pycom15g13950	2.08814	7.52e-10	apolipoprotein D temperature-induced lipocalin' unknown Temperature-induced lipocalin-1 like hypothetical protein AQUCO_03500055v1
pycom15g15360	3.65035	0.000463886	uncharacterized protein LOC18771660 uncharacterized protein LOC108452151 hypothetical protein CDL15_Pgr005940
pycom15g16500	3.71059	2.76e-14	Dynein light chain like dynein light chain LC6 flagellar outer arm-like dynein light chain LC6, flagellar outer arm
pycom15g17590	2.88328	0.00525991	hypothetical protein PRUPE_7G219500 LRR receptor-like serine/threonine-protein kinase HSL2 putative protein kinase RLK-Pelle-LRR-XI-1 family LOW QUALITY PROTEIN: receptor-like protein kinase 5 recepto
pycom15g17620	4.99835	0.000758973	protein DETOXIFICATION 52 hypothetical protein AQUCO_00100234v1 LOW QUALITY PROTEIN: multidrug and toxin extrusion protein 1
pycom15g18840	2.39319	0.000222652	protein phosphatase 2C 16 PP2C domain-containing protein protein phosphatase 2C 77-like isoform X1
pycom15g19190	4.43322	3.9e-10	RecName: Full=Auxin-binding protein ABP19b; Flags: Precursor
pycom15g19370	-2.17094	0.0296363	flavonoid 3'-hydroxylase 1 flavonoid 3'-hydroxylase flavonoid 3-monooxygenase
pycom15g20290	-2.56695	0.0246327	trafficking protein particle complex subunit 11 trafficking protein particle complex subunit 11 isoform X2 trafficking protein particle complex subunit 11 isoform X1 trafficking protein particle compl
pycom15g21030	-5.56514	0.0364912	Beta-galactosidase 3 isoform 1 thiosulfate sulfurtransferase 16, chloroplastic isoform X1 Senescence-associated DIN1 thiosulfate sulfurtransferase 16, chloroplastic thiosulfate sulfurtransferase 16, c
pycom15g22510	2.54709	0.0499082	uncharacterized protein LOC111453212 uncharacterized protein LOC18099257 isoform X1 uncharacterized protein LOC103932799 uncharacterized protein LOC103939263 uncharacterized protein LOC103960859
pycom15g22790	5.66945	0.0411249	epoxide hydrolase 1
pycom15g23850	2.43046	7.1e-05	TPA_exp: salicylic acid-binding protein 2-like Salicylic acid-binding protein 2
pycom15g24280	-3.4529	0.0412785	Cyclophilin-type peptidyl-prolyl cis-trans isomerase hypothetical protein CISIN_1g018089mg Tetratricopeptide TPR-1 peptidyl-prolyl cis-trans isomerase CYP40-like isoform X2
pycom15g24670	2.07552	0.00653277	Heat shock transcription factor heat shock factor B1a hypothetical protein B456_011G105700 heat shock factor 3 LOW QUALITY PROTEIN: heat stress transcription factor B-1 hypothetical protein POPTR_007G	Molecular Function:sequence-specific DNA binding (GO:0043565)
pycom15g26890	5.00488	0.0471537	phosphoenolpyruvate carboxykinase hypothetical protein CISIN_1g0064861mg, partial hypothetical protein CRG98_037515		Metabolic pathways: (pxb01100); Biosynthesis of secondary metabolites: (pxb01110)
pycom15g27970	-4.18865	4.9e-16	protein MIZU-KUSSEI 1 hypothetical protein GLYMA_18G014300
pycom15g28120	6.72675	0.00743044	uncharacterized protein LOC104240541 uncharacterized protein LOC107425283 uncharacterized protein LOC110745470 uncharacterized protein LOC103333999
pycom15g29160	-4.93014	0.0368012	E3 ubiquitin-protein ligase RKP-like isoform X9 E3 ubiquitin-protein ligase RKP hypothetical protein PRUPE_6G174100 E3 ubiquitin-protein ligase RKP-like, partial
pycom15g29620	-2.57362	0.0289315	uncharacterized protein LOC101300358 protein CELLULOSE SYNTHASE INTERACTIVE 1-like isoform X5 Binding isoform 7, partial LOW QUALITY PROTEIN: protein CELLULOSE SYNTHASE INTERACTIVE 1, partial hypothet
pycom15g32180	-6.82613	0.00414092	auxin response factor 17 hypothetical protein GOBAR_AA32308 hypothetical protein CISIN_1g008078mg
pycom15g32240	2.32198	1.93e-05	transcription factor TGA3-like isoform X2 transcription factor TGA3-like isoform X1 hypothetical protein COLO4_16515 transcription factor TGA3 isoform X6	Molecular Function:sequence-specific DNA binding (GO:0043565)
pycom15g32870	2.30055	0.00118091	TPR repeat-containing thioredoxin TTL1-like isoform X3 hypothetical protein CUMW_060940 TPR repeat-containing thioredoxin TTL1
pycom15g37300	8.84526	2.23e-10	leucine-rich repeat extensin-like protein 3
pycom15g37330	2.48466	9.45e-10	early nodulin-75 early nodulin-75-like isoform X2
pycom16g02980	2.4073	0.0175248	CDP-diacylglycerol--serine O-phosphatidyltransferase 1 Phosphatidyl serine synthase CDP-diacylglycerol--serine O-phosphatidyltransferase 1 isoform X2		Metabolic pathways: (pxb01100); Biosynthesis of secondary metabolites: (pxb01110)
pycom16g04370	4.06547	0.0368012	hypothetical protein L484_022937 protein IDA-LIKE 1 hypothetical protein B456_008G187700
pycom16g06130	-2.07312	0.00414878	hypothetical protein PRUPE_1G276800, partial uncharacterized protein LOC108334572 uncharacterized protein LOC103402884
pycom16g06160	-2.44167	0.0493775	hypothetical protein VITISV_001739 uncharacterized protein LOC104230329 Putative mTERF domain containing protein, identical uncharacterized protein LOC102605440 Transcription termination factor like
pycom16g06310	2.96734	5.53e-16	zinc-finger homeodomain protein 11-like hypothetical protein CDL12_11046
pycom16g06990	6.7388	0.00752628	LEAF RUST 10 DISEASE-RESISTANCE LOCUS RECEPTOR-LIKE PROTEIN KINASE-like 1.5 isoform X1 probable serine/threonine-protein kinase At1g18390 LOW QUALITY PROTEIN: LEAF RUST 10 DISEASE-RESISTANCE LOCUS REC
pycom16g08150	2.07722	0.00525991	uncharacterized protein LOC100263616 uncharacterized protein LOC110630403 uncharacterized protein LOC110631641 uncharacterized protein LOC112201113 uncharacterized protein LOC109946839 pyrrolidone-car
pycom16g08210	2.34283	0.0230833	probable BOI-related E3 ubiquitin-protein ligase 2 isoform X1 ATP binding protein, putative
pycom16g10670	2.73968	4.96e-11	hypothetical protein GOBAR_AA18554 putative SWEET sugar transporter SWEET sugar transporter bidirectional sugar transporter SWEET15-like bidirectional sugar transporter N3-like isoform X1 SWEET15
pycom16g11560	5.21018	6.01e-05	uncharacterized protein LOC105647254 isoform X1 uncharacterized protein LOC103950360
pycom16g11820	2.23639	0.0103362	hypothetical protein VIGAN_01502100 aspartic proteinase-like isoform X3 putative aspartic proteinase isoform X2
pycom16g13310	2.21118	1.49e-22	acetate/butyrate--CoA ligase AAE7, peroxisomal-like isoform X2 Acetate/butyrate--CoA ligase AAE7, peroxisomal -like protein		Metabolic pathways: (pxb01100); Biosynthesis of secondary metabolites: (pxb01110)
pycom16g13320	2.0593	4.77e-40	hypothetical protein AQUCO_00300570v1 putative beta-D-xylosidase precursor alpha-L-arabinofuranosidase / beta-D-xylosidase alpha-L-arabinofuranosidase/beta-D-xylosidase 2
pycom16g13470	2.4348	9.28e-07	major allergen Pru av 1 Mal d 1.03C03 major allergen Mal d 1.07 major allergen Mal d 1-like isoform X3 major allergen Pru av 1-like isoform X2	Molecular Function:abscisic acid binding (GO:0010427); Molecular Function:signaling receptor activity (GO:0038023); Molecular Function:protein phosphatase inhibitor activity (GO:0004864); Biological Process:abscisic acid-activated signaling pathway (GO:0009738); Biological Process:defense response (GO:0006952)
pycom16g13690	2.36982	1.47e-10	Mal d 1.06B05 major allergen Mal d 1.06C Mal d 1.06C05 Mal d 1.06C04	Molecular Function:abscisic acid binding (GO:0010427); Molecular Function:signaling receptor activity (GO:0038023); Molecular Function:protein phosphatase inhibitor activity (GO:0004864); Biological Process:abscisic acid-activated signaling pathway (GO:0009738); Biological Process:defense response (GO:0006952)
pycom16g13980	6.77308	0.00728633	epoxide hydrolase 1 bifunctional epoxide hydrolase 2-like
pycom16g14660	6.87165	1e-51	Casparian strip membrane protein CASP-like protein 1 hypothetical protein CRG98_040294 CASP-like protein 1D1 isoform X1
pycom16g15020	2.37387	6.03e-19	uncharacterized protein LOC105631865 uncharacterized protein LOC103425667 unknown uncharacterized protein LOC103322889 uncharacterized protein LOC103932125 uncharacterized protein LOC103958523
pycom16g16160	-3.74354	0.00653277	primary amine oxidase-like primary amine oxidase-like, partial Primary amine oxidase isoform 1 Primary amine oxidase isoform 2 hypothetical protein GLYMA_20G145200		Metabolic pathways: (pxb01100); Biosynthesis of secondary metabolites: (pxb01110)
pycom16g16300	-2.07	1.43e-05	probable serine/threonine-protein kinase WNK9 isoform X2 serine/threonine-protein kinase WNK1-like isoform X3 probable serine/threonine-protein kinase WNK1 isoform X2
pycom16g17580	-3.29285	0.0130137	uncharacterized protein LOC110763593 uncharacterized protein LOC103324161 uncharacterized protein LOC112197431 uncharacterized protein LOC103938164 isoform X1 uncharacterized protein LOC103939438
pycom16g17820	-4.76501	0.00031556	TFIIH C1-like domain containing protein Zinc finger, C2H2-like protein C2H2 and C2HC zinc fingers superfamily protein, putative transcriptional regulator SUPERMAN
pycom16g18170	6.57188	0.019374	inorganic phosphate transporter 1-4-like phosphate transporter inorganic phosphate transporter 1-4 isoform X1
pycom16g18610	2.92171	0.0226391	uncharacterized protein LOC101211564 uncharacterized protein LOC103948726
pycom16g18960	7.48412	0.000147113	uncharacterized protein LOC103403595 uncharacterized protein LOC109947871 isoform X1 uncharacterized protein LOC103948656 uncharacterized protein LOC112198095 isoform X3 uncharacterized protein LOC110
pycom16g22990	2.21178	5.43e-25	Tetraspanin/Peripherin Tetraspanin8 tetraspanin-8-like hypothetical protein CDL15_Pgr015292
pycom16g24170	-5.77186	0.0164842	phosphoenolpyruvate carboxylase, housekeeping isozyme-like, partial hypothetical protein PRUPE_4G166400 phosphoenolpyruvate carboxylase-like		Metabolic pathways: (pxb01100)
pycom17g00270	-7.29571	9.71e-05	lysosomal alpha-mannosidase-like protein unknown hypothetical protein CICLE_v10017122mg
pycom17g03040	-2.59509	0.000237239	uncharacterized protein LOC107415304 uncharacterized protein LOC102612327 uncharacterized protein LOC103404331 PWWP domain containing protein serine/threonine-protein kinase ATM-like
pycom17g03670	7.31359	0.000413927	metalloendoproteinase 2-MMP-like, partial LOW QUALITY PROTEIN: metalloendoproteinase 3-MMP-like metalloendoproteinase 3-MMP-like Peptidase_M10 domain-containing protein/PG_binding_1 domain-containing
pycom17g04680	2.60141	0.0160904	Amino acid transporter, transmembrane Amino acid transporter, transmembrane domain containing protein vacuolar amino acid transporter 1-like
pycom17g08320	2.01573	1.72e-05	thylakoid formation 1, chloroplastic -like protein hypothetical protein PRUPE_3G228700 protein THYLAKOID FORMATION1, chloroplastic isoform X2 hypothetical protein CISIN_1g022333mg
pycom17g08950	2.90269	0.0275575	peroxidase 3-like peroxidase 3		Metabolic pathways: (pxb01100); Biosynthesis of secondary metabolites: (pxb01110)
pycom17g09900	2.42146	4.12e-06	1-aminocyclopropane-1-carboxylic acid oxidase 1-aminocyclopropane-1-carboxylate oxidase 1-like Oxoglutarate/iron-dependent dioxygenase 1-amino-cyclopropane-1-carboxylic acid oxidase Pch313 protein		Metabolic pathways: (pxb01100); Biosynthesis of secondary metabolites: (pxb01110)
pycom17g13130	8.33331	9.62e-08	probable WRKY transcription factor 71 hypothetical protein POPTR_002G059100v3 probable WRKY transcription factor 28 WRKY transcription factor 7_h10, partial	Molecular Function:sequence-specific DNA binding (GO:0043565)
pycom17g14850	2.6891	0.0168198	ATPase 10, plasma membrane-type		Metabolic pathways: (pxb01100)
pycom17g15910	2.73987	7.73e-05	hypothetical protein LSAT_5X136321
pycom17g19120	7.44953	0.000141642	uncharacterized protein LOC104436549 uncharacterized protein LOC103713433 uncharacterized protein DDB_G0271670 hypothetical protein BC332_09939 uncharacterized protein LOC103938069 uncharacterized pro
pycom17g19380	4.16759	0.000128339	hypothetical protein GOBAR_AA39555 putative transferase putrescine hydroxycinnamoyltransferase-like, partial
pycom17g20150	2.68389	6.84e-40	putative sulfate transporter, partial Sulfate transporter Putative sulfate transporter 3.4 sulfate anion transporter
pycom17g23020	7.22568	0.000849556	Tub family protein hypothetical protein COLO4_26788 Tubby like protein 8 isoform 1 hypothetical protein MIMGU_mgv1a007034mg
pycom17g23430	2.30911	0.0012852	Pseudouridine-5'-monophosphatase bifunctional riboflavin kinase/FMN phosphatase-like LOW QUALITY PROTEIN: bifunctional riboflavin kinase/FMN phosphatase-like		Metabolic pathways: (pxb01100); Biosynthesis of secondary metabolites: (pxb01110)
pycom17g23580	2.96215	0.0274366	TRICHOME BIREFRINGENCE-LIKE 39 hypothetical protein GOBAR_AA22254 hypothetical protein PRUPE_3G123200
pycom17g23880	7.55118	3.99e-05	Targeting protein for Xklp2 hypothetical protein GOBAR_AA17913 TPX hypothetical protein CEY00_Acc13856
pycom17g24250	-3.9611	0.0354282	hypothetical protein PRUPE_3G141400 G-type lectin S-receptor-like serine/threonine-protein kinase At2g19130, partial
pycom17g24320	2.0571	0.00183245	uncharacterized protein LOC103328392 uncharacterized protein LOC103934007 uncharacterized protein LOC103405662 uncharacterized protein LOC103928832
pycom17g27730	2.08602	4.01e-07	Phosphatase 2C 49 phosphatase 2C PP2C-like protein probable protein phosphatase 2C 2 isoform X1
pycom17g27980	-2.43522	0.00653277	protein RADIALIS-like 3 isoform X4 protein RADIALIS-like 3 protein RADIALIS-like 3 isoform X3 protein RADIALIS-like 4 isoform X1 protein RADIALIS-like 4

## Sheet: Table S7
Table S7: DEGs involved in n cell wall modification induced in pear petals after M.laxa infection
		Kristalli				Sissy
Gene ID	Description	2HAI		48HAI		2HAI		48HAI
		log2 Fold Change	pvalue	log2 Fold Change	pvalue	log2 Fold Change	pvalue	log2 Fold Change	pvalue
pycom16g01180	alpha-galactosidase 1 Alpha-galactosidase alpha-galactosidase 1-like isoform X2	2.16549	0.000219914	na	na	na	na	na	na
pycom15g21030	Beta-galactosidase 3 isoform 1 thiosulfate sulfurtransferase 16, chloroplastic isoform X1 Senescence-associated DIN1 thiosulfate sulfurtransferase 16, chloroplastic thiosulfate sulfurtransferase 16, c	na	na	na	na	na	na	-5.56514	0.0364912
pycom15g12310	beta-galactosidase 6-like isoform X1 hypothetical protein EUGRSUZ_H05090 hypothetical protein TanjilG_16852, partial Glycoside hydrolase, partial	-5.9128	0.00957567	na	na	na	na	na	na
pycom02g06300	hypothetical protein GOBAR_AA27768 pear beta-galactosidase1 pear beta-galactosidase2	na	na	na	na	na	na	2.39188	2.12e-62
pycom14g05800	putative imbibition protein homolog alpha-galactosidase probable galactinol--sucrose galactosyltransferase 2 isoform X3 probable galactinol--sucrose galactosyltransferase 2 isoform X1 hypothetical pro	na	na	na	na	na	na	2.17068	2.02e-22
pycom812g00010	beta-glucosidase 13-like beta-glucosidase 12-like precursor	-4.78068	3.42e-16	na	na	na	na	na	na
pycom02g10910	beta-glucosidase 42-like, partial beta-glucosidase 42-like isoform X3	-4.95505	1.82e-07	na	na	na	na	na	na
pycom03g12870	glucan endo-1 3-beta-glucosidase-like unknown	na	na	2.14347	2.18e-24	na	na	2.67778	2.09e-10
pycom11g16540	glucan endo-1 3-beta-glucosidase-like unknown Glucan endo-1,3-beta-glucosidase, acidic isoform GI9 beta-1,3-glucanase Glycoside hydrolase	na	na	2.69543	0.00139964	na	na	na	na
pycom03g14670	glucan endo-1,3-beta-glucosidase 12-like O-Glycosyl hydrolases family 17 protein hypothetical protein AALP_AA8G337200 hypothetical protein BRARA_J00969 glucan endo-1,3-beta-glucosidase 14	2.48927	2.88e-41	na	na	na	na	na	na
pycom05g32970	glucan endo-1,3-beta-glucosidase 6 glucan endo-1,3-beta-glucosidase 5 isoform X1	2.11589	1.78e-07	na	na	na	na	na	na
pycom14g06920	glucan endo-1,3-beta-glucosidase, basic isoform isoform X2 beta-1,3-glucanase	-7.60758	4.78e-07	na	na	na	na	na	na
pycom14g06950	glucan endo-1,3-beta-glucosidase, basic isoform isoform X2 beta-1,3-glucanase	na	na	na	na	na	na	8.72597	5.36e-09
pycom11g08910	glucan endo-1,3-beta-glucosidase-like	na	na	na	na	na	na	2.36767	0.000240761
pycom14g06890	glucanase, partial glucan endo-1,3-beta-glucosidase, basic isoform isoform X2 hypothetical protein B456_010G003700 Glucan endo-1,3-beta-glucosidase, basic isoform	2.68746	0.0103129	na	na	na	na	3.18618	0.00225901
pycom07g18560	hypothetical protein LR48_Vigan549s010900 glucan endo-1,3-beta-glucosidase-like Glyco_hydro_17 domain-containing protein/X8 domain-containing protein, partial	-2.72084	7.23e-41	na	na	na	na	na	na
pycom07g18550	hypothetical protein LR48_Vigan549s010900 endo-1,3-beta-glucanase endo-1,3-beta-glucanase-like protein glucan endo-1,3-beta-glucosidase-like isoform X1 Glycoside hydrolase, partial	-4.39626	1.97e-07	na	na	na	na	na	na
pycom05g32600	X8 domain-containing protein glucan endo-1,3-beta-glucosidase 12-like hypothetical protein GOBAR_AA32424 PLASMODESMATA CALLOSE-BINDING PROTEIN 5 glucan endo-1,3-beta-glucosidase 4-like PLASMODESMATA C	-4.78076	0.0491383	na	na	na	na	na	na
pycom11g24140	major pollen allergen Ole e 10-like isoform X2 unknown glucan endo-1 3-beta-glucosidase	na	na	-2.25127	0.0143492	na	na	na	na
pycom06g00600	hypothetical protein CUMW_118050 glucan endo-1,3-beta-D-glucosidase isoform X2	2.30089	0.0186942	-2.01996	1.38e-19	na	na	na	na
pycom11g09390	hypothetical protein Pyn_28023 beta-glucosidase 12-like precursor	-5.76207	0.0169978	na	na	na	na	na	na
pycom04g00410	Cellulose synthase cellulose synthase-like protein D1 isoform X4 putative cellulose synthase, partial	-4.02806	3.69e-10	na	na	na	na	na	na
pycom05g13940	Cellulose synthase like D4 Cellulose synthase cellulose synthase-like protein D4 isoform X2 predicted cellulose synthase D-like, partial	-6.66783	0.000213757	na	na	na	na	na	na
pycom05g13850	cellulose synthase-like protein D3 cellulose synthase-like protein D3 isoform X2 cellulose synthase-like protein d4-like	-6.22416	0.00217715	na	na	na	na	na	na
pycom10g12370	cellulose synthase-like protein D3 cellulose synthase-like protein D4	-4.34098	0.000156303	na	na	na	na	na	na
pycom05g17480	hypothetical protein GOBAR_DD02235 cellulose synthase 2, partial hypothetical protein GOBAR_DD07125	-5.38511	0.00897014	na	na	na	na	na	na
pycom09g03400	hypothetical protein PRUPE_3G214400 transferase, putative cellulose synthase-like protein H1 isoform X2 LOW QUALITY PROTEIN: cellulose synthase-like protein H1	-5.7856	0.0138342	na	na	na	na	na	na
pycom09g03590	dirigent protein 2 hypothetical protein EUGRSUZ_A01112 dirigent protein 22-like	-5.02869	0.00341665	na	na	na	na	na	na
pycom01g15640	Expansin A4, ALPHA 1.6,EXPA4 unknown expansin-A4 alpha-expansin 9 precursor, partial	3.0243	2.63e-07	na	na	na	na	na	na
pycom13g06300	expansin-A10 isoform X2 expansin protein alpha-expansin 3	2.03429	7.01e-36	na	na	na	na	na	na
pycom12g10340	Expansin-A9, partial expansin-A6	-3.60117	0.0268274	na	na	na	na	na	na
pycom12g10620	Expansin-A9, partial expansin-A6	-3.71388	8.71e-09	na	na	na	na	na	na
pycom06g04050	expansin-like B1 isoform X1 Expansin-like B1, partial	-2.33852	7.3e-27	na	na	na	na	na	na
pycom05g13770	hypothetical protein CDL15_Pgr028439 expansin-A16-like expansin-A20-like	3.07569	0.000103246	na	na	na	na	na	na
pycom07g21090	hypothetical protein PHAVU_009G142800g Expansin-A8 -like protein unknown expansin-A2 expansin 2 precursor	-2.26155	1.97e-06	na	na	na	na	na	na
pycom16g13320	hypothetical protein AQUCO_00300570v1 putative beta-D-xylosidase precursor alpha-L-arabinofuranosidase / beta-D-xylosidase alpha-L-arabinofuranosidase/beta-D-xylosidase 2	na	na	na	na	na	na	2.0593	4.77e-40
pycom07g01580	hypothetical protein MANES_S060700 cinnamoyl-CoA reductase 1-like isoform X2 cinnamoyl-CoA reductase 1 isoform X2 cinnamyl alcohol dehydrogenase 2, partial	5.92932	0.0125663	na	na	na	na	na	na
pycom02g25520	NADP-binding Rossmann-fold superfamily protein cinnamoyl-CoA reductase 1-like isoform X1 cinnamoyl-CoA reductase 1-like isoform X3	2.04563	0.0266204	2.73583	6.5e-05	na	na	na	na
pycom15g37300	leucine-rich repeat extensin-like protein 3	na	na	na	na	na	na	8.84526	2.23e-10
pycom05g06560	pollen-specific leucine-rich repeat extensin-like protein 4 isoform X1 pollen-specific leucine-rich repeat extensin-like protein 4 isoform X2 pollen-specific leucine-rich repeat extensin-like protein	-3.45012	1.19e-09	na	na	na	na	na	na
pycom10g07010	pollen-specific leucine-rich repeat extensin-like protein 4 isoform X1 pollen-specific leucine-rich repeat extensin-like protein 4 isoform X2 pollen-specific leucine-rich repeat extensin-like protein	-2.72807	1.09e-07	na	na	na	na	na	na
pycom13g20360	pectate lyase 1-27 probable pectate lyase 1 hypothetical protein GOBAR_AA40212 Pectin lyase-like superfamily protein probable pectate lyase 8 isoform X2	na	na	na	na	na	na	2.0201	0.0175664
pycom16g19790	pectate lyase 1-27 probable pectate lyase 8 Pectin lyase-like superfamily protein probable pectate lyase 8 isoform X2	-2.26287	9.45e-43	na	na	na	na	na	na
pycom16g06740	probable pectate lyase 3 isoform X1	-2.48819	0.0187552	na	na	na	na	na	na
pycom16g06760	probable pectate lyase 3 isoform X1	-2.9739	9.45e-43	na	na	na	na	na	na
pycom17g04230	probable pectate lyase 7 probable pectate lyase P59 isoform X3 probable pectate lyase P59 isoform X2 probable pectate lyase P59 isoform X1	-3.80356	2.73e-106	na	na	na	na	na	na
pycom05g16600	probable pectate lyase 8	-3.58948	2.14e-65	na	na	na	na	na	na
pycom10g14590	probable pectate lyase 8 pectate lyase pectate lyase isoform 1 hypothetical protein MANES_13G043900 hypothetical protein GOBAR_DD10572	-5.83373	7.91e-11	na	na	na	na	na	na
pycom10g14580	probable pectate lyase 8 putative pectate lyase 8 probable pectate lyase 10	-5.22921	8.52e-06	na	na	na	na	na	na
pycom06g16740	putative pectate lyase 7 pectate lyase LOW QUALITY PROTEIN: pectate lyase-like pectate lyase-like isoform X2 pectate lyase isoform X2 pectate lyase-like	-4.00012	9.33e-09	na	na	na	na	na	na
pycom13g06810	putative pectate lyase 7 Pectate lyase/Amb allergen probable pectate lyase P59, partial	-3.61962	1.88e-10	na	na	na	na	na	na
pycom09g09020	pectinesterase 3-like unknown pectin methylesterase, partial pectinesterase, partial	2.55071	0.0198589	na	na	na	na	na	na
pycom13g14040	probable pectinesterase/pectinesterase inhibitor 21, partial	-4.0269	4.11e-16	na	na	na	na	na	na
pycom08g16800	probable pectinesterase/pectinesterase inhibitor 7 probable pectinesterase/pectinesterase inhibitor 7 isoform X1 putative pectinesterase putative pectinesterase/pectinesterase inhibitor 20	na	na	2.46612	1.23e-07	na	na	na	na
pycom13g13250	PMEI domain-containing protein pectinesterase inhibitor 10 Enzyme inhibitor-like protein putative pectinesterase/pectinesterase inhibitor 47 vegetative cell wall protein gp1	-6.08036	0.00531226	na	na	na	na	na	na
pycom03g23080	putative glycosidase exopolygalacturonase clone GBGE184, partial exopolygalacturonase-like isoform X1	-3.97309	3.72e-25	na	na	na	na	na	na
pycom11g26850	putative glycosidase exopolygalacturonase Glycoside hydrolase polygalacturonase-like	-3.02486	1.57e-44	na	na	na	na	na	na
pycom16g13830	Polygalacturonase 4, putative exopolygalacturonase-like	-3.58296	2.23e-49	na	na	na	na	na	na
pycom09g04480	putative polygalacturonase exopolygalacturonase exopolygalacturonase-like exopolygalacturonase-like, partial	-2.3931	0.0275727	na	na	na	na	na	na
pycom09g04500	putative polygalacturonase exopolygalacturonase exopolygalacturonase-like exopolygalacturonase-like, partial	-3.35438	3.81e-19	na	na	na	na	na	na
pycom09g04490	putative polygalacturonase exopolygalacturonase-like isoform X1 exopolygalacturonase-like exopolygalacturonase-like, partial	-2.70538	0.0392833	na	na	na	na	na	na
pycom07g25380	Pectin lyase-like superfamily protein isoform 1 Glycoside hydrolase, family 28 probable polygalacturonase isoform X1 Glycoside hydrolase Putative polygalacturonase probable polygalacturonase	na	na	na	na	na	na	2.14704	2.29e-07
pycom13g29190	xyloglucan endotransglucosylase/hydrolase 2 Brassinosteroid-regulated protein BRU1 xyloglucan endotransglucosylase/hydrolase 2-like	-2.75332	0.00374773	na	na	na	na	na	na
pycom12g11030	Xyloglucan endotransglucosylase/hydrolase 32 isoform 1 hypothetical protein CDL15_Pgr002015 putative xyloglucan endotransglucosylase/hydrolase protein 32, partial putative xyloglucan endotransglucosyl	5.57035	0.00043172	na	na	na	na	na	na
pycom13g11740	xyloglucan endotransglycosylase EXGT1 family protein probable xyloglucan endotransglucosylase/hydrolase protein B isoform X2 hypothetical protein PRUPE_1G210900 xyloglucan endotransglucosylase/hydrola	-2.54787	2.92e-97	na	na	na	na	na	na
pycom09g07160	putative xyloglucan endotransglucosylase/hydrolase protein 16 xyloglucan endotransglucosylase/hydrolase 2 Xyloglucan endotransglucosylase/hydrolase 15 xyloglucan endotransglucosylase/hydrolase protein	-2.77311	0.00387784	na	na	na	na	na	na
pycom09g07160	putative xyloglucan endotransglucosylase/hydrolase protein 16 xyloglucan endotransglucosylase/hydrolase 2 Xyloglucan endotransglucosylase/hydrolase 15 xyloglucan endotransglucosylase/hydrolase protein	-2.77311	0.00387784	na	na	na	na	na	na
pycom07g01580	hypothetical protein MANES_S060700 cinnamoyl-CoA reductase 1-like isoform X2 cinnamoyl-CoA reductase 1 isoform X2 cinnamyl alcohol dehydrogenase 2, partial	5.92932	0.0125663	na	na	na	na	na	na
pycom02g25520	NADP-binding Rossmann-fold superfamily protein cinnamoyl-CoA reductase 1-like isoform X1 cinnamoyl-CoA reductase 1-like isoform X3	2.04563	0.0266204	2.73583	6.5e-05	na	na	na	na

## Sheet: Table S8
Table S8: DEGs involved in pathogen perception and signaling transduction induced in pear petals after M.laxa infection
		Kristalli				Sissy
Gene ID	Description	2HAI		48HAI		2HAI		48HAI
		log2 Fold Change	pvalue	log2 Fold Change	pvalue	log2 Fold Change	pvalue	log2 Fold Change	pvalue
pycom04g21140	wall-associated receptor kinase-like 4 isoform X2 putative wall-associated receptor kinase-like 16	na	na	na	na	na	na	4.1573	3.89e-07
pycom14g09410	Kinase family protein wall-associated receptor kinase-like 20 isoform X2 serine-threonine protein kinase, plant-type, putative	-5.47788	0.0353753	na	na	na	na	na	na
pycom12g23400	serine/threonine-protein kinase At3g07070-like isoform X3 serine/threonine-protein kinase CDL1 probable serine/threonine-protein kinase PBL24 probable serine/threonine-protein kinase PBL26 isoform X1	-2.68443	0.00100879	na	na	na	na	na	na
pycom01g08230	serine/threonine-protein kinase BSK3 isoform X1 hypothetical protein CCACVL1_13616 probable inactive receptor-like kinase SSP	5.70663	0.0232415	na	na	na	na	na	na
pycom10g15710	serine/threonine-protein kinase tricorner isoform X2 serine/threonine-protein kinase 38 hypothetical protein POPTR_005G226700v3 Kinase family protein isoform 5 Kinase family protein isoform 6	-5.37183	0.0482289	na	na	na	na	na	na
pycom03g05450	serine/threonine-protein kinase-like protein At3g51990 serine/threonine-protein kinase-like protein At3g51990 isoform X2 resistance protein, partial	2.53882	0.0260595	na	na	na	na	na	na
pycom06g17890	serine/threonine-protein phosphatase 7 serine/threonine-protein phosphatase 7 long form homolog serine/threonine-protein phosphatase 7 long form homolog isoform X1 uncharacterized protein LOC110762319	3.73197	0.0413884	na	na	na	na	na	na
pycom15g35760	probable serine/threonine-protein kinase At1g09600 isoform X2 putative serine/threonine-protein kinase-like Serine/threonine-protein kinase putative protein-serine/threonine kinase CMGC-CDK-CRK7-CDK9	-5.35491	0.0480591	na	na	na	na	na	na
pycom11g07350	probable serine/threonine-protein kinase At5g41260 isoform X1 probable serine/threonine-protein kinase At5g41260	na	na	5.33569	0.00201032	na	na	na	na
pycom11g08870	probable serine/threonine-protein kinase PBL10 isoform X2 protein kinase APK1A, chloroplastic-like isoform X2 Kinase 1B isoform 1 probable serine/threonine-protein kinase PBL10 isoform X1 protein kina	na	na	na	na	na	na	2.79916	4.52e-05
pycom06g00790	probable serine/threonine-protein kinase PIX13 hypothetical protein POPTR_002G009400v3 probable serine/threonine-protein kinase PBL11 hypothetical protein CRG98_023804	na	na	na	na	na	na	4.63067	0.00574778
pycom17g04390	probable serine/threonine-protein kinase PIX7 isoform X2 hypothetical protein COLO4_36114	2.95185	0.000804008	na	na	na	na	na	na
pycom16g16300	probable serine/threonine-protein kinase WNK9 isoform X2 serine/threonine-protein kinase WNK1-like isoform X3 probable serine/threonine-protein kinase WNK1 isoform X2	na	na	na	na	na	na	-2.07	1.43e-05
pycom04g15260	hypothetical protein CUMW_001230 hypothetical protein COLO4_11198 probable serine/threonine-protein kinase WNK5 isoform X4 probable serine/threonine-protein kinase WNK4 isoform X2	5.54827	3.69e-08	na	na	na	na	na	na
pycom06g09650	hypothetical protein AXX17_AT1G57800 serine/threonine-protein kinase MARK2-like probable serine/threonine-protein kinase DDB_G0278665 isoform X2 MAP/microtubule affinity-regulating kinase 3-like hypot	-3.58972	1.22e-05	na	na	na	na	na	na
pycom14g14330	hypothetical protein CCACVL1_03198 serine/threonine-protein kinase HT1 isoform X1 serine/threonine-protein kinase STY13-like isoform X2	-2.01758	0.00322377	na	na	na	na	na	na
pycom111g04730	ATP binding protein, putative probable serine/threonine-protein kinase At1g09600 isoform X2	-4.93345	0.00842612	na	na	na	na	na	na
pycom04g03540	LOW QUALITY PROTEIN: serine/threonine-protein kinase-like protein ACR4 Serine/threonine-protein kinase-like protein ACR4, partial hypothetical protein LR48_Vigan08g163600 hypothetical protein CUMW_241	-3.59038	0.00381526	na	na	na	na	na	na
pycom09g08500	pollen receptor-like kinase 4 isoform X2 pollen receptor-like kinase 4 pollen receptor-like kinase 4, partial	-5.9892	0.00593958	na	na	na	na	na	na
pycom17g15310	pollen receptor-like kinase 4 isoform X2 pollen receptor-like kinase 4 putative protein kinase RLK-Pelle-LRR-III family	-3.93658	0.000627256	na	na	na	na	na	na
pycom13g20500	pollen receptor-like kinase 4 pollen receptor-like kinase 2 putative protein kinase RLK-Pelle-LRR-III family	-3.46416	0.0172555	na	na	na	na	na	na
pycom15g05520	probable leucine-rich repeat receptor-like protein kinase At1g68400 isoform X2 unnamed protein product Leucine-rich repeat transmembrane protein kinase family protein, putative	na	na	na	na	-2.23788	0.0183019	na	na
pycom05g17140	receptor protein kinase, putative MDIS1-interacting receptor like kinase 2-like isoform X1 probable leucine-rich repeat receptor-like protein kinase At1g35710 isoform X2	na	na	na	na	na	na	2.50417	0.0135079
pycom10g02120	hypothetical protein GOBAR_DD19192 Pkinase_Tyr domain-containing protein phytosulfokine receptor 1-like leucine-rich repeat receptor protein kinase EMS1-like	4.83693	0.00724912	na	na	na	na	na	na
pycom05g00270	hypothetical protein CDL15_Pgr020207 probable leucine-rich repeat receptor-like protein kinase At1g35710 MDIS1-interacting receptor like kinase 2-like hypothetical protein VITISV_017225 polygalacturon	2.357	0.00287376	na	na	na	na	3.29335	0.000405358
pycom09g11640	probable LRR receptor-like serine/threonine-protein kinase At1g05700 isoform X2 probable LRR receptor-like serine/threonine-protein kinase At4g20450 LRR receptor-like serine/threonine-protein kinase I	-4.71419	2.27e-08	na	na	na	na	na	na
pycom09g11610	probable LRR receptor-like serine/threonine-protein kinase At1g05700 isoform X2 putative lrr receptor-like serine/threonine-protein kinase	5.87013	0.0101548	na	na	na	na	na	na
pycom01g19520	probable LRR receptor-like serine/threonine-protein kinase At3g47570 isoform X1 putative protein kinase RLK-Pelle-LRR-XII-1 family putative receptor-like protein kinase At3g47110 putative receptor-lik	-4.61923	0.00136973	na	na	na	na	na	na
pycom05g24450	putative LRR receptor-like serine/threonine-protein kinase hypothetical protein PRUPE_4G105100 probable LRR receptor-like serine/threonine-protein kinase At1g56130 isoform X2 LOW QUALITY PROTEIN: prob	na	na	na	na	na	na	4.75649	0.0176544
pycom10g23270	putative LRR receptor-like serine/threonine-protein kinase hypothetical protein Pyn_14147 probable LRR receptor-like serine/threonine-protein kinase At5g45840 isoform X2 protein MALE DISCOVERER 1-like	-4.70337	2e-06	na	na	na	na	na	na
pycom13g16260	putative LRR receptor-like serine/threonine-protein kinase leucine-rich repeat receptor-like serine/threonine-protein kinase At2g14510 isoform X1 hypothetical protein TSUD_46630 putative leucine-rich	5.85474	0.0114305	na	na	na	na	na	na
pycom04g13580	putative LRR receptor-like serine/threonine-protein kinase probable LRR receptor-like serine/threonine-protein kinase At3g47570 isoform X1 putative protein kinase RLK-Pelle-LRR-XII-1 family	-5.68139	0.0332173	na	na	na	na	na	na
pycom03g02840	putative LRR receptor-like serine/threonine-protein kinase probable LRR receptor-like serine/threonine-protein kinase At4g26540	-6.47587	0.000578792	na	na	na	na	na	na
pycom05g07330	putative LRR receptor-like serine/threonine-protein kinase putative LRR receptor-like serine/threonine-protein kinase At5g59680	-7.3486	4.39e-06	na	na	na	na	na	na
pycom02g23470	glycerophosphodiester phosphodiesterase protein kinase domain-containing GDPDL2-like receptor serine/threonine kinase, putative	na	na	na	na	2.32351	0.0243934	na	na
pycom05g20590	probable leucine-rich repeat receptor-like protein kinase At1g35710 leucine-rich repeat receptor-like serine/threonine-protein kinase At1g17230 LRR receptor-like serine/threonine-protein kinase GSO1	5.70164	0.0219767	na	na	na	na	na	na
pycom05g24180	hypothetical protein PRUPE_4G104500 putative LRR receptor-like serine/threonine-protein kinase hypothetical protein GOBAR_AA16892 hypothetical protein PRUPE_4G105100 hypothetical protein CICLE_v100180	na	na	2.39827	0.0472333	na	na	na	na
pycom15g17590	hypothetical protein PRUPE_7G219500 LRR receptor-like serine/threonine-protein kinase HSL2 putative protein kinase RLK-Pelle-LRR-XI-1 family LOW QUALITY PROTEIN: receptor-like protein kinase 5 recepto	na	na	na	na	na	na	2.88328	0.00525991
pycom11g23560	hypothetical protein PRUPE_4G157800 putative leucine-rich repeat receptor-like serine/threonine-protein kinase	6.12884	0.00513171	na	na	na	na	na	na
pycom16g06660	hypothetical protein CISIN_1g004637mg Putative LRR receptor-like serine/threonine-protein kinase leucine-rich repeat protein kinase family protein	-2.63689	0.0454117	na	na	na	na	na	na
pycom02g05250	hypothetical protein PHAVU_004G175700g putative protein kinase RLK-Pelle-LRR-XI-1 family LOW QUALITY PROTEIN: receptor-like protein kinase 5 LRR receptor-like serine/threonine-protein kinase HSL2 isof	4.2065	0.000115533	2.7397	0.000486451	na	na	na	na
pycom05g20610	putative protein kinase RLK-Pelle-DLSV family probable LRR receptor-like serine/threonine-protein kinase At1g56140 isoform X3 probable LRR receptor-like serine/threonine-protein kinase At1g56130 isofo	-7.3998	1.32e-06	na	na	na	na	na	na
pycom10g05470	probable receptor-like protein kinase At2g21480 isoform X2 probable receptor-like protein kinase At4g39110 isoform X3 BnaC03g60370D	-4.2627	0.00025744	na	na	na	na	na	na
pycom03g07380	probable receptor-like protein kinase At5g47070 isoform X1 probable serine/threonine-protein kinase PBL19	na	na	-5.4768	0.0366424	na	na	na	na
pycom05g05790	probable receptor-like serine/threonine-protein kinase At4g34500 isoform X2 hypothetical protein CUMW_178420 probable receptor-like serine/threonine-protein kinase At4g34500 unnamed protein product, p	na	na	na	na	na	na	-3.98283	0.00558248
pycom04g21130	putative protein kinase RLK-Pelle-CrRLK1L-1 family	3.94975	0.00115105	na	na	na	na	na	na
pycom02g13460	mitogen-activated protein kinase kinase kinase 5 isoform X3 mitogen-activated protein kinase kinase kinase 5 isoform X2 mitogen-activated protein kinase kinase kinase 5-like isoform X1 hypothetical pr	-2.36316	0.0336589	na	na	na	na	na	na
pycom16g15720	mitogen-activated protein kinase kinase kinase NPK1-like isoform X3 hypothetical protein CUMW_068030 Mitogen-activated protein kinase kinase kinase 3 mitogen-activated protein kinase kinase kinase NPK	na	na	-2.60736	0.0220616	na	na	na	na
pycom04g18180	mitogen-activated protein kinase kinase kinase NPK1-like isoform X3 mitogen-activated protein kinase kinase kinase ANP1-like isoform X1 hypothetical protein PRUPE_6G326300 mitogen-activated protein ki	3.19709	0.000149577	na	na	na	na	na	na
pycom16g16650	Pentatricopeptide repeat-containing protein, mitochondrial mitogen-activated protein kinase kinase kinase RAF39_1 serine/threonine-protein kinase HT1 isoform X1 serine/threonine-protein kinase HT1-lik	-2.81342	1.77e-10	na	na	na	na	na	na
pycom10g26500	cysteine-rich receptor-like protein kinase 10 isoform X2 cysteine-rich receptor-like protein kinase 25 isoform X2	na	na	na	na	na	na	6.53832	0.0283842
pycom14g17130	cysteine-rich receptor-like protein kinase 10 isoform X2 hypothetical protein GOBAR_AA25585 cysteine-rich receptor-like protein kinase 10	na	na	6.23781	0.00720819	na	na	na	na
pycom05g30860	hypothetical protein PRUPE_6G183500 cysteine-rich receptor-like protein kinase 29 isoform X3 hypothetical protein PRUPE_4G028700 cysteine-rich receptor-like protein kinase 26 isoform X1 hypothetical p	-3.85679	0.0244252	na	na	na	na	na	na
pycom17g24930	G-type lectin S-receptor-like serine/threonine-protein kinase At1g61390 isoform X2 G-type lectin S-receptor-like serine/threonine-protein kinase At1g61370 isoform X3 wall-associated receptor kinase-li	-6.03595	0.00510732	2.25177	0.0137343	na	na	na	na
pycom10g17690	G-type lectin S-receptor-like serine/threonine-protein kinase G-type lectin S-receptor-like serine/threonine-protein kinase CES101 isoform X1 LOW QUALITY PROTEIN: G-type lectin S-receptor-like serine/	na	na	na	na	na	na	-2.43818	0.00626219
pycom15g11300	G-type lectin S-receptor-like serine/threonine-protein kinase G-type lectin S-receptor-like serine/threonine-protein kinase SD2-5 isoform X2	-2.86736	0.00446119	na	na	na	na	na	na
pycom10g25940	G-type lectin S-receptor-like serine/threonine-protein kinase RKS1 isoform X1 putative protein kinase RLK-Pelle-DLSV family G-type lectin S-receptor-like serine/threonine-protein kinase RKS1 putative	2.09736	0.0169072	na	na	na	na	na	na
pycom05g20850	G-type lectin S-receptor-like serine/threonine-protein kinase RLK1 G-type lectin S-receptor-like serine/threonine-protein kinase At1g61550 isoform X2 G-type lectin S-receptor-like serine/threonine-pro	6.38853	0.000897944	na	na	na	na	na	na
pycom14g20260	G-type lectin S-receptor-like serine/threonine-protein kinase RLK1 hypothetical protein PRUPE_2G004700 G-type lectin S-receptor-like serine/threonine-protein kinase LECRK4 G-type lectin S-receptor-lik	5.52534	0.00410375	na	na	na	na	na	na
pycom11g02110	G-type lectin S-receptor-like serine/threonine-protein kinase RLK1 Serine/threonine protein kinase	2.17784	4.04e-17	-2.38601	1.13e-09	na	na	2.47313	1.89e-15
pycom05g20170	hypothetical protein POPTR_T021600v3 G-type lectin S-receptor-like serine/threonine-protein kinase At4g27290 isoform X1 LOW QUALITY PROTEIN: G-type lectin S-receptor-like serine/threonine-protein kina	na	na	2.30239	0.0098202	na	na	na	na
pycom17g24250	hypothetical protein PRUPE_3G141400 G-type lectin S-receptor-like serine/threonine-protein kinase At2g19130, partial	na	na	na	na	na	na	-3.9611	0.0354282
pycom05g30380	hypothetical protein Pyn_15616 G-type lectin S-receptor-like serine/threonine-protein kinase At1g61480	-2.13218	6.39e-06	na	na	na	na	na	na
pycom11g20460	S-locus lectin protein kinase family protein isoform 1 G-type lectin S-receptor-like serine/threonine-protein kinase At4g27290 isoform X1	na	na	na	na	na	na	3.72438	0.0185809
pycom15g14030	cysteine-rich receptor-like protein kinase 19 isoform X1 hypothetical protein CICLE_v10030238mg, partial G-type lectin S-receptor-like serine/threonine-protein kinase At1g11410	-5.88565	0.00806989	na	na	na	na	na	na
pycom08g04440	kinase, putative hypothetical protein PRUPE_8G117500 L-type lectin-domain containing receptor kinase IX.1-like	-6.58252	0.000497869	na	na	na	na	na	na
pycom05g28350	glutamate receptor 2.7 isoform X3 putative periplasmic binding protein-like I glutamate receptor 2.5-like	na	na	2.55563	0.00432515	na	na	na	na
pycom15g04270	glutamate receptor 2.7 putative periplasmic binding protein-like I uncharacterized protein LOC103953133 isoform X3	-2.77787	0.0262573	na	na	na	na	na	na
pycom09g03030	Glutamate receptor 3.4 like glutamate receptor 3.5 LOW QUALITY PROTEIN: glutamate receptor 3.4-like	-2.83215	0.0363384	na	na	na	na	na	na
pycom07g06420	putative periplasmic binding protein-like I glutamate receptor 1.4-like LOW QUALITY PROTEIN: glutamate receptor 1.3-like Glutamate-gated kainate-type ion channel receptor subunit GluR5	-4.85764	0.0435655	na	na	na	na	na	na
pycom03g13680	proline-rich receptor-like protein kinase PERK1 unknown	na	na	-2.43989	0.000191915	na	na	na	na
pycom05g11550	putative serine/threonine-protein kinase RLCKVII isoform X2 proline-rich receptor-like protein kinase PERK13 isoform X1 probable serine/threonine-protein kinase PBL5 isoform X2	-2.66115	0.0152641	na	na	na	na	na	na
pycom02g11790	F-box family protein, putative isoform 1 putative F-box domain-containing protein proline-rich receptor-like protein kinase PERK4 F-box protein At5g07610-like proline-rich receptor-like protein kinase	-2.32081	0.0192078	na	na	na	na	na	na
pycom05g27650	Calmodulin-binding receptor kinase CaMRLK, partial calmodulin-binding receptor kinase CaMRLK probable LRR receptor-like serine/threonine-protein kinase At2g24230	na	na	na	na	na	na	2.90676	3.65e-07
pycom11g01380	tyrosine-sulfated glycopeptide receptor 1-like isoform X1 putative non-specific serine/threonine protein kinase receptor-like protein 2 isoform X1	na	na	na	na	3.11466	0.00118386	na	na
pycom14g06030	leucine-rich repeat receptor-like tyrosine-protein kinase PXC3 isoform X3 leucine-rich repeat receptor-like tyrosine-protein kinase At2g41820 leucine-rich repeat receptor-like tyrosine-protein kinase	na	na	na	na	na	na	6.5693	0.0160023
pycom13g04430	hypothetical protein COLO4_11241 Hybrid signal transduction histidine kinase hypothetical protein CR513_14502, partial INCONCLUSIVE PREDICTED: lysine-rich arabinogalactan protein 19-like	na	na	2.66954	0.00241467	na	na	na	na
pycom16g10340	hypothetical protein GOBAR_DD21274 hypothetical protein B456_002G182200 histidine kinase 3 isoform X2	-2.24911	0.00848952	na	na	na	na	na	na
pycom04g20690	rust resistance kinase Lr10 isoform X2 rust resistance kinase Lr10-like isoform X2 rust resistance kinase Lr10-like probable receptor-like protein kinase At5g39020 LOW QUALITY PROTEIN: rust resistance	-2.27386	0.0101075	na	na	na	na	na	na
pycom17g25250	rust resistance kinase Lr10-like isoform X2 rust resistance kinase Lr10-like hypothetical protein PRUPE_1G315100	5.57411	0.0299942	na	na	na	na	na	na

## Sheet: Table S9
Table S9: DEGs encoding pathogenesis-related and defense proteins induced in pear petals after M.laxa infection
		Kristalli				Sissy
Gene ID	Description	2HAI		48HAI		2HAI		48HAI
		log2 Fold Change	pvalue	log2 Fold Change	pvalue	log2 Fold Change	pvalue	log2 Fold Change	pvalue
pycom16g00850	defensin Ec-AMP-D1-like	-2.63477	2.54e-19	na	na	na	na	na	na
pycom13g00970	defensin Ec-AMP-D1-like defensin Tk-AMP-D1.1-like	-2.56824	1.31e-30	na	na	na	na	na	na
pycom11g08960	defensin Ec-AMP-D1-like defensin Tk-AMP-D1.1-like defensin-like protein	-2.3505	1.8e-34	na	na	na	na	na	na
pycom11g08970	defensin Ec-AMP-D1-like defensin-like protein	-2.69676	2.3e-31	na	na	na	na	na	na
pycom13g00950	defensin-like protein 6 defensin Ec-AMP-D1-like defensin Tk-AMP-D1.1-like	-2.77325	2.32e-32	na	na	na	na	na	na
pycom02g25280	putative gamma-thionin defensin Ec-AMP-D1 Defensin-like protein isoform 2 Plant defensin	-2.02563	3.74e-35	na	na	na	na	na	na
pycom02g05510	putative disease resistance protein RGA1 isoform X1 hypothetical protein PRUPE_1G010700 putative disease resistance protein RGA3, partial putative disease resistance protein RGA3 isoform X3	5.14786	0.000869349	na	na	na	na	na	na
pycom02g04880	putative disease resistance protein RGA1 isoform X1 hypothetical protein PRUPE_1G010700 putative disease resistance protein RGA3, partial putative disease resistance protein RGA4 putative P-loop conta	-5.30686	0.000624091	na	na	na	na	na	na
pycom11g04590	putative disease resistance protein RGA1 isoform X1 putative disease resistance protein RGA1 disease resistance protein RGA2-like	-8.68801	2.08e-10	na	na	na	na	na	na
pycom14g05920	disease resistance protein RGA2 putative disease resistance protein RGA1	6.59986	0.000279691	na	na	na	na	na	na
pycom03g03800	disease resistance protein RGA2 putative disease resistance protein RGA1 isoform X1 putative disease resistance protein RGA1 isoform X4 putative leucine-rich repeat domain, L domain-containing protein	na	na	3.08501	0.048891	na	na	na	na
pycom05g16190	putative disease resistance protein At3g14460 putative disease resistance protein RGA1 isoform X1 putative disease resistance protein RGA3 isoform X2 putative disease resistance protein RGA3 isoform X	-2.55218	0.0343679	na	na	na	na	na	na
pycom11g04610	disease resistance protein RGA2 putative disease resistance protein RGA4 putative disease resistance protein RGA3 isoform X2	-6.45	0.000625734	na	na	na	na	na	na
pycom05g21980	putative disease resistance protein At3g14460 disease resistance protein RGA2-like putative disease resistance protein RGA4, partial	na	na	3.43456	0.0331382	na	na	na	na
pycom08g03690	putative disease resistance protein RGA3, partial disease resistance protein RGA2-like	-3.38692	0.00427694	na	na	na	na	na	na
pycom03g05410	hypothetical protein PRUPE_4G284800 putative disease resistance protein RGA3, partial putative disease resistance protein RGA3 isoform X1 putative disease resistance protein RGA3 putative disease resi	7.7669	1.38e-07	na	na	na	na	na	na
pycom14g05900	putative disease resistance protein RGA4 isoform X1	4.4406	3e-05	na	na	na	na	na	na
pycom11g02500	putative disease resistance protein At3g14460 putative disease resistance protein At3g14460 isoform X1 putative disease resistance protein RGA4 putative disease resistance RPP13-like protein 1 isoform	-4.3861	0.0121232	na	na	na	na	na	na
pycom11g02690	putative disease resistance protein At3g14460	-5.45964	0.048375	na	na	na	na	na	na
pycom11g07450	probable disease resistance protein At4g27220 isoform X2 uncharacterized protein LOC108171378 uncharacterized protein LOC103412970 uncharacterized protein LOC103429905 uncharacterized protein LOC10341	-2.93783	0.048752	na	na	na	na	na	na
pycom15g06590	probable disease resistance protein At4g27220 isoform X2 uncharacterized protein LOC112180753 isoform X2 uncharacterized protein LOC103426682	-6.06977	0.00479172	na	na	na	na	na	na
pycom01g19810	disease resistance protein RPM1-like isoform X1 disease resistance protein RPM1-like isoform X2 disease resistance protein RPM1-like isoform X3 disease resistance protein RPM1-like, partial	-2.17502	0.0132894	na	na	na	na	na	na
pycom06g14020	disease resistance protein RPM1-like isoform X1 disease resistance protein RPM1-like isoform X2 LOW QUALITY PROTEIN: disease resistance protein RPM1-like	-5.44562	0.044142	na	na	na	na	na	na
pycom06g01970	disease resistance protein RPM1-like isoform X1 LOW QUALITY PROTEIN: disease resistance protein RPM1-like NB-ARC domain, LRR domain containing protein	-2.79797	0.0484461	na	na	na	na	na	na
pycom07g23230	disease resistance protein RPM1-like isoform X2 disease resistance protein RPM1-like isoform X1 disease resistance protein RPM1-like isoform X3 NBS-LRR-like protein, partial	6.10134	0.00497935	na	na	na	na	na	na
pycom02g24320	putative disease resistance RPP13-like protein 1, partial LOW QUALITY PROTEIN: putative disease resistance RPP13-like protein 1 unnamed protein product, partial putative disease resistance RPP13-like	na	na	na	na	na	na	-3.23436	0.0160018
pycom11g02740	putative disease resistance RPP13-like protein 1, partial putative disease resistance protein At3g14460	-3.87265	0.0188443	na	na	na	na	na	na
pycom11g02750	putative disease resistance RPP13-like protein 1, partial putative disease resistance protein At3g14460	-7.32523	3e-06	na	na	na	na	na	na
pycom11g02590	putative disease resistance RPP13-like protein 1, partial putative disease resistance protein At3g14460 isoform X1 putative disease resistance protein At3g14460 isoform X2	-3.38145	2.35e-10	na	na	na	na	na	na
pycom03g02170	putative disease resistance RPP13-like protein 1, partial putative disease resistance protein At3g14460 putative disease resistance RPP13-like protein 1 isoform X1	6.56231	0.000406168	na	na	na	na	na	na
pycom03g00620	putative disease resistance RPP13-like protein 1, partial putative disease resistance protein At3g14460 putative disease resistance RPP13-like protein 1 isoform X2 putative disease resistance protein	-5.34847	0.0496006	na	na	na	na	na	na
pycom11g02720	putative disease resistance RPP13-like protein 1, partial putative disease resistance RPP13-like protein 1 isoform X4 putative disease resistance protein RGA3 isoform X5 putative disease resistance RP	-6.09731	0.00329048	na	na	na	na	na	na
pycom11g02460	putative disease resistance protein At3g14460 FB_Mr5-like protein putative disease resistance RPP13-like protein 1, partial	-2.09361	1.03e-07	na	na	na	na	na	na
pycom14g09620	elicitor-responsive protein 3 elicitor-responsive protein 3 isoform X2	-2.35837	4.15e-16	na	na	na	na	na	na
pycom01g07420	elicitor-responsive protein 3 elicitor-responsive protein 3-like isoform X1 C2 domain-containing protein At1g63220 C2 domain-containing protein At1g63220-like isoform X1	-8.25052	4.64e-09	na	na	na	na	na	na
pycom02g09380	endochitinase basic endochitinase A-like class II chitinase LOW QUALITY PROTEIN: endochitinase-like basic endochitinase C-like	6.75173	1.01e-11	na	na	na	na	2.92641	1.02e-06
pycom02g09370	endochitinase class Ib chitinase putative VF chitinase I endochitinase-like, partial	8.0354	7.96e-08	na	na	na	na	2.18563	0.0264095
pycom04g04170	endochitinase EP3-like, partial endochitinase EP3 Glycoside hydrolase, family 19, catalytic class IV chitinase endochitinase EP3-like chitinase chitinase 4-like	na	na	2.03544	3.97e-54	na	na	na	na
pycom02g09390	endochitinase hypothetical protein TSUD_192440 class i chitinase, partial	-2.78722	0.00132497	na	na	na	na	na	na
pycom02g01000	class V chitinase class V chitinase-like	3.64157	0.00110334	na	na	na	na	na	na
pycom04g04190	hypothetical protein VITISV_009137 endochitinase EP3-like isoform X1 class IV chitinase Glycoside hydrolase endochitinase PR4-like	2.69273	1.17e-28	na	na	2.40852	4.02e-11	na	na
pycom15g01190	endoglucanase 24-like protein cellulase2 endoglucanase 2	-2.69366	6.5e-05	na	na	na	na	na	na
pycom15g04780	Glyco_hydro_9 domain-containing protein endoglucanase 16 endoglucanase 16 isoform X2	-3.70689	9.49e-26	na	na	na	na	na	na
pycom01g13480	hypothetical protein CISIN_1g004508mg protein ENHANCED DISEASE RESISTANCE 2 isoform X2 protein ENHANCED DISEASE RESISTANCE 2 isoform X1 hypothetical protein PRUPE_2G212800 protein ENHANCED DISEASE RES	-3.13793	1.42e-14	na	na	na	na	na	na
pycom07g16810	hypothetical protein AQUCO_06200006v1 hypothetical protein CDL15_Pgr026048 hypothetical protein CISIN_1g0045762mg, partial protein ENHANCED DISEASE RESISTANCE 2-like isoform X2	-2.26617	0.000159003	na	na	na	na	na	na
pycom07g16820	hypothetical protein MIMGU_mgv1a003017mg protein ENHANCED DISEASE RESISTANCE 2 hypothetical protein JCGZ_20056 hypothetical protein POPTR_008G038800v3	-2.87051	0.047876	na	na	na	na	na	na
pycom10g11670	hypothetical protein PRUPE_8G179500 disease resistance protein TAO1-like isoform X3 protein SUPPRESSOR OF npr1-1, CONSTITUTIVE 1-like	-3.46679	0.00439527	na	na	na	na	na	na
pycom13g13740	major allergen Pru av 1 Mal d 1.03C03 major allergen Mal d 1.03C	3.8201	5.01e-53	2.3349	2.52e-41	na	na	3.05905	8.02e-52
pycom16g13480	major allergen Pru av 1 Mal d 1.03C03 major allergen Mal d 1.03F major allergen Mal d 1.03D Mal d 1-like ribonuclease-like PR-10b major allergen Mal d 1.03B	na	na	3.646	4.83e-05	na	na	na	na
pycom16g13470	major allergen Pru av 1 Mal d 1.03C03 major allergen Mal d 1.07 major allergen Mal d 1-like isoform X3 major allergen Pru av 1-like isoform X2	na	na	na	na	na	na	2.4348	9.28e-07
pycom13g13720	major allergen Pru av 1 Mal d 1.03C03 major allergen Pru ar 1-like	8.6021	4.37e-10	na	na	na	na	na	na
pycom13g13700	major allergen Pru av 1 Mal d 1.03C03 ribonuclease-like PR-10d major allergen Mal d 1.03F major allergen Mal d 1.03D ribonuclease-like PR-10b	2.47323	2.05e-12	2.18739	1.67e-05	na	na	na	na
pycom08g13110	major allergen Pru av 1 ribonuclease-like PR-10d major allergen Mal d 1.03F major allergen Mal d 1.03D	4.69248	0.00140634	2.70638	1.15e-05	na	na	na	na
pycom13g13680	major allergen Pru av 1 ribonuclease-like PR-10d major allergen Mal d 1.03F major allergen Mal d 1.03D ribonuclease-like PR-10b major allergen Mal d 1.03B	na	na	2.76146	8.11e-32	na	na	2.31129	1.93e-09
pycom13g13660	major allergen Pru av 1 ribonuclease-like PR-10d major allergen Mal d 1.03F Mal d 1-like	3.29986	2.41e-07	na	na	na	na	3.97597	9.16e-08
pycom13g13650	major allergen Pru av 1 ribonuclease-like PR-10d major allergen Mal d 1.03F pathogenesis-related protein 10 major allergen Mal d 1.03D ribonuclease-like PR-10b putative Mal d 1.03G isoallergen major a	3.80525	5.56e-06	na	na	na	na	na	na
pycom16g13650	Mal d 1.06B05 allergen Mal d 1.06C major allergen Mal d 1-like isoform X1	na	na	3.11728	1e-52	na	na	na	na
pycom16g13690	Mal d 1.06B05 major allergen Mal d 1.06C Mal d 1.06C05 Mal d 1.06C04	na	na	2.41302	2.94e-14	na	na	2.36982	1.47e-10
pycom13g13710	Mal d 1.06B05 Mal d 1.06C05 major allergen Mal d 1-like	2.77642	5.49e-10	2.11342	1.54e-17	na	na	na	na
pycom13g13730	Mal d 1.06B05 Mal d 1.06C05 major allergen Mal d 1-like	4.42563	1.75e-12	na	na	na	na	2.56086	1.46e-07
pycom16g13540	Mal d 1.06B05 PR-10 protein Mal d 1-like Mal d 1.06A03 major allergen Mal d 1.06A02	na	na	2.36873	3.67e-26	na	na	na	na
pycom17g03680	metalloendoproteinase 1-like metalloendoproteinase 3-MMP hypothetical protein PRUPE_3G278000 LOW QUALITY PROTEIN: metalloendoproteinase 3-MMP-like	na	na	2.14848	0.0090094	na	na	na	na
pycom17g03670	metalloendoproteinase 2-MMP-like, partial LOW QUALITY PROTEIN: metalloendoproteinase 3-MMP-like metalloendoproteinase 3-MMP-like Peptidase_M10 domain-containing protein/PG_binding_1 domain-containing	na	na	na	na	na	na	7.31359	0.000413927
pycom13g07410	hypothetical protein VITISV_004096 hypothetical protein EUGRSUZ_B02562 metalloendoproteinase 2-MMP-like	2.14458	0.000564685	na	na	na	na	na	na
pycom03g17290	MLO-like protein 11 isoform X1 hypothetical protein Csa_5G631480 Mlo-related protein	-2.22964	0.00197487	na	na	na	na	na	na
pycom07g17050	MLO-like protein 12 isoform X1 MLO1 Seven transmembrane MLO family protein MLO-like protein 6	-2.60057	3.65e-23	na	na	na	na	na	na
pycom12g12040	hypothetical protein EUGRSUZ_B02481 MLO-like protein 3 MLO-like protein	na	na	6.18117	0.0110852	na	na	na	na
pycom05g10520	pathogenesis related protein 1 isoform 1 pathogenesis-related protein 1	2.58073	1.61e-07	na	na	na	na	na	na
pycom04g19860	pathogenesis-related protein PR-4, partial pathogenesis-related protein PR-4 isoform X2 Expansin	na	na	na	na	na	na	2.00455	4.28e-39
pycom10g01100	pathogen-related protein-like isoform X2 pathogen-related protein-like	na	na	2.66652	0.0118465	na	na	na	na
pycom05g00960	pathogen-related protein-like isoform X2 pathogen-related protein-like isoform X1	2.28623	0.000231884	na	na	na	na	na	na
pycom05g00970	hypothetical protein BVC80_1473g10 unknown pathogen-related protein-like	na	na	6.12362	0.0146948	na	na	na	na
pycom03g01160	peroxidase 1 putative peroxidase peroxidase A2-like peroxidase 3	3.27166	5.98e-29	na	na	na	na	na	na
pycom04g09720	peroxidase 21 isoform X1 putative peroxidase unknown peroxidase 21-like protein Plant peroxidase	na	na	na	na	na	na	2.6394	0.018448
pycom14g15460	peroxidase 31-like peroxidase 65-like peroxidase 65 peroxidase 65-like isoform X1 peroxidase 41-like	-2.79419	2.58e-21	na	na	na	na	na	na
pycom17g08950	peroxidase 3-like peroxidase 3	na	na	na	na	na	na	2.90269	0.0275575
pycom13g21780	peroxidase 45-like unnamed protein product	-6.4443	0.000543706	na	na	na	na	na	na
pycom02g11000	peroxidase 72-like protein	na	na	-6.4304	0.0106551	na	na	na	na
pycom15g22220	hypothetical protein MANES_02G098400 peroxidase, partial peroxidase 1, partial	na	na	-5.67768	2.19e-11	na	na	na	na
pycom12g17350	cationic peroxidase 1-like precursor cationic peroxidase 1	2.9091	6.02e-05	na	na	na	na	na	na
pycom13g07440	hypothetical protein AQUCO_00200311v1 peroxidase 65-like peroxidase domain-containing protein peroxidase 6, partial peroxidase 65-like isoform X2 peroxidase 65 Plant peroxidase	-2.47152	7.2e-05	na	na	na	na	na	na
pycom12g12700	repressed by EFG1 protein 1-like pathogenesis-related protein PRMS peptidase inhibitor 16-like	-2.85888	1.06e-18	na	na	na	na	na	na
pycom04g01470	thaumatin-like protein 1 - apple tree	na	na	na	na	na	na	2.12305	6.48e-37
pycom09g13920	thaumatin-like protein 1 - apple tree	na	na	2.1633	5.66e-06	na	na	na	na
pycom09g17220	thaumatin-like protein 1 - apple tree	na	na	2.31929	4.48e-37	na	na	na	na
pycom08g01010	thaumatin-like protein 1b isoform X3	na	na	na	na	na	na	3.13171	2.13e-05
pycom02g10210	hypothetical protein MANES_01G146800 thaumatin-like protein 1b hypothetical protein L484_026669	na	na	3.25064	0.00594327	na	na	na	na
pycom08g02910	pathogenesis-related protein 5 pathogenesis-related protein 5-like thaumatin-like protein 3 hypothetical protein CDL15_Pgr008601 LOW QUALITY PROTEIN: pathogenesis-related protein 5-like	-2.30523	1.13e-05	na	na	na	na	na	na
pycom15g00980	Pathogenesis-related thaumatin superfamily protein	na	na	na	na	na	na	3.6276	0.000508785
pycom06g20250	Pathogenesis-related thaumatin superfamily protein unnamed protein product Thaumatin thaumatin-like protein	2.51762	1.68e-14	-2.22149	0.000110655	na	na	na	na
pycom10g02330	TIR-NBS-LRR hypothetical protein CISIN_1g001889mg uncharacterized protein LOC112169469 disease resistance protein RML1B-like	4.81544	0.00841748	na	na	na	na	na	na
pycom16g23320	Tir-nbs-lrr resistance protein, putative isoform 3 Tir-nbs-lrr resistance protein, putative isoform 2 TIR-NBS-LRR-like protein hypothetical protein VIGAN_01231000 TMV resistance protein N isoform X2 T	-7.98919	2.2e-08	na	na	na	na	na	na
pycom05g13720	TMV resistance protein N-like isoform X1 disease resistance protein RPP4-like TMV resistance protein N-like isoform X4 TMV resistance protein N-like isoform X3	2.12102	0.0142675	na	na	na	na	na	na
pycom05g13710	TMV resistance protein N-like isoform X1 disease resistance protein RPS6-like isoform X2	-2.40392	1.99e-05	na	na	na	na	na	na
pycom07g08560	TMV resistance protein N-like isoform X1 hypothetical protein PRUPE_4G260900	3.62615	0.0111755	na	na	na	na	na	na
pycom10g12630	TMV resistance protein N-like isoform X1 hypothetical protein PRUPE_8G185300	-5.78927	0.0138749	na	na	na	na	na	na
pycom05g01390	TMV resistance protein N-like isoform X1 TIR-NBS-LRR resistance protein muRdr1A TIR-NBS-LRR	2.70368	1.41e-07	na	na	na	na	na	na
pycom05g01330	TMV resistance protein N-like isoform X1 TIR-NBS-LRR resistance protein muRdr1A TMV resistance protein N isoform X2 TIR-NBS-LRR resistance protein muRdr1B TIR-NBS-LRR resistance protein muRdr1F	-5.76154	0.0326027	na	na	na	na	na	na
pycom02g25830	TMV resistance protein N-like isoform X1 TMV resistance protein N-like isoform X2	-6.61477	0.000385787	na	na	na	na	na	na
pycom02g25810	TMV resistance protein N-like isoform X1 TMV resistance protein N-like, partial hypothetical protein PRUPE_1G550800	-6.4112	0.000657736	na	na	na	na	na	na
pycom02g04490	NBS-LRR protein TMV resistance protein N-like isoform X1 TMV resistance protein N-like, partial disease resistance protein TAO1-like	-5.61401	0.0262698	na	na	na	na	na	na
pycom16g06990	LEAF RUST 10 DISEASE-RESISTANCE LOCUS RECEPTOR-LIKE PROTEIN KINASE-like 1.5 isoform X1 probable serine/threonine-protein kinase At1g18390 LOW QUALITY PROTEIN: LEAF RUST 10 DISEASE-RESISTANCE LOCUS REC	na	na	na	na	na	na	6.7388	0.00752628

## Sheet: Table S10
Table S10: Key DEGs encoding TFs induced in pear petals after M.laxa infection
		Kristalli				Sissy
Gene ID	Description	2HAI		48HAI		2HAI		48HAI
		log2 Fold Change	pvalue	log2 Fold Change	pvalue	log2 Fold Change	pvalue	log2 Fold Change	pvalue
pycom01g10430	ethylene-responsive transcription factor CRF2-like ethylene-responsive transcription factor ERF069-like	na	na	na	na	na	na	7.3499	0.000422721
pycom08g18380	ethylene-responsive transcription factor ERF020 isoform X2 hypothetical protein CUMW_195100 AP2/ERF domain containing protein ethylene-responsive transcription factor ERF019-like ethylene-responsive t	5.1093	0.016508	na	na	na	na	na	na
pycom08g18430	ethylene-responsive transcription factor ERF020 isoform X2 hypothetical protein CUMW_195100 AP2/ERF domain containing protein ethylene-responsive transcription factor ERF019-like ethylene-responsive t	7.54299	9.85e-07	na	na	na	na	na	na
pycom15g35720	ethylene-responsive transcription factor ERF020 isoform X2 hypothetical protein CUMW_195100 RAP2-like protein	7.28218	3.75e-06	na	na	na	na	na	na
pycom08g18420	ethylene-responsive transcription factor ERF020-like ethylene-responsive transcription factor ERF019-like	7.16967	8.13e-06	na	na	na	na	na	na
pycom1310g00030	ethylene-responsive transcription factor ERF034-like ethylene-responsive transcription factor ERF034-like isoform X1 TINY-like protein hypothetical protein COLO4_12444	na	na	na	na	na	na	2.08971	0.0153547
pycom09g12310	ethylene-responsive transcription factor ERF036 ethylene-responsive transcription factor TINY-like ethylene-responsive transcription factor TINY	na	na	-2.14052	0.0407478	na	na	na	na
pycom01g05500	ethylene-responsive transcription factor RAP2-4 isoform X1 AP2 domain-containing protein DREB6.4, partial ethylene-responsive transcription factor ERF060-like isoform X2 ethylene-responsive transcript	4.51425	0.00142417	na	na	na	na	na	na
pycom06g04350	hypothetical protein PHAVU_002G055700g Ethylene-responsive transcription factor 2, partial	2.66643	0.00112747	na	na	na	na	na	na
pycom01g18770	AP2/ERF domain-containing transcription factor ethylene response factor 17 hypothetical protein CDL12_30430 ERF transcription factor 10 ethylene response factor 10 ethylene-responsive transcription fa	2.56083	0.00108225	na	na	na	na	na	na
pycom02g15400	AP2-like ethylene-responsive transcription factor AIL1 isoform X4 uncharacterized protein LOC110745619 hypothetical protein Pyn_08647	na	na	na	na	na	na	-2.46229	2.85e-07
pycom08g06410	AP2-like ethylene-responsive transcription factor ANT isoform X3 hypothetical protein JCGZ_15986 LOW QUALITY PROTEIN: AP2-like ethylene-responsive transcription factor CRL5 aintegumenta	2.36576	0.00022992	na	na	na	na	na	na
pycom06g04360	LOW QUALITY PROTEIN: ethylene-responsive transcription factor 5-like ethylene responsive element binding factor 5	2.26998	0.00786848	na	na	na	na	na	na
pycom16g04170	hypothetical protein VITISV_032171 LOW QUALITY PROTEIN: AP2/ERF and B3 domain-containing transcription factor RAV1-like AP2/ERF and B3 domain-containing transcription repressor TEM1 RAV1 AP2/ERF and B	2.49665	1.53e-15	na	na	na	na	na	na
pycom06g04520	hypothetical protein TSUD_156330 hypothetical protein VIGAN_01375200 AP2 domain-containing protein ethylene-responsive transcription factor ERF039-like	-3.35152	0.0312867	na	na	na	na	na	na
pycom16g17840	Signal transduction histidine kinase ethylene receptor 2 putative ethylene receptor ethylene receptor 2-like isoform X2 hypothetical protein B456_006G247800	2.60484	1.37e-10	na	na	na	na	na	na
pycom16g21360	heat shock 22 kDa protein, mitochondrial hypothetical protein POPTR_003G109200v3	-7.53957	4.72e-07	na	na	na	na	na	na
pycom01g19310	Heat shock 22 kDa protein, mitochondrial small heat shock protein, chloroplastic-like heat shock 22 kDa protein, mitochondrial-like	-6.54062	0.00033729	na	na	na	na	na	na
pycom15g24670	Heat shock transcription factor heat shock factor B1a hypothetical protein B456_011G105700 heat shock factor 3 LOW QUALITY PROTEIN: heat stress transcription factor B-1 hypothetical protein POPTR_007G	na	na	na	na	na	na	2.07552	0.00653277
pycom420g00940	Heat stress transcription factor A-5, partial HSF_DNA-bind domain-containing protein heat stress transcription factor A-5-like heat shock transcription factor A5a heat shock factor 2	na	na	na	na	3.53578	0.00275492	na	na
pycom05g16840	hypothetical protein CCACVL1_16397 unknown 22.0 kDa class IV heat shock protein precursor 22.0 kDa class IV heat shock protein	na	na	na	na	na	na	-2.04034	0.0129669
pycom08g05660	hypothetical protein VITISV_012137 CII small heat shock protein 1 small heat shock protein 4 17.1 kDa class II heat shock protein 17.1 kDa class II heat shock protein-like	2.75298	0.00667379	na	na	na	na	na	na
pycom01g15320	probable mediator of RNA polymerase II transcription subunit 37c isoform X1 heat shock cognate 70 kDa protein-like isoform X1	-4.38009	0.000191934	na	na	na	na	na	na
pycom01g15310	probable mediator of RNA polymerase II transcription subunit 37c isoform X1 heat shock cognate 70 kDa protein-like isoform X1 heat shock cognate 70 kDa protein-like isoform X2	-6.59241	0.000283202	na	na	na	na	na	na
pycom01g21930	putative heat shock protein Hsp90 family Heat shock protein 90.1 isoform 1 hypothetical protein VITISV_007727 HSP90 domain-containing protein/HATPase_c domain-containing protein hypothetical protein C	na	na	na	na	na	na	-6.88499	0.00252533
pycom16g23100	Myc-type, basic helix-loop-helix bHLH domain-containing protein uncharacterized protein LOC103935724 putative myc-type, basic helix-loop-helix bHLH domain-containing protein hypothetical protein H	-5.72255	0.00128308	na	na	na	na	na	na
pycom13g10900	NAC domain-containing protein 83-like	na	na	na	na	na	na	2.47344	8.05e-14
pycom01g11640	NAC domain-containing protein 83-like hypothetical protein Pyn_16336	na	na	na	na	na	na	-6.46021	0.0169123
pycom14g11310	NAC transcription factors 8 NAC domain-containing protein 43 isoform X2 NAC domain-containing protein 43	na	na	-4.82786	0.0090094	na	na	na	na
pycom12g00080	hypothetical protein CUMW_245570 NAC transcription factor 47 NAC domain-containing protein 18-like	na	na	na	na	2.03336	0.0244186	3.15387	6.06e-17
pycom07g15840	hypothetical protein Pyn_40823 uncharacterized protein LOC103964786 isoform X2 NAC domain-containing protein 2 NAC transcription factor 29-like	-2.3183	0.00309578	na	na	na	na	na	na
pycom12433g00140	TCP transcription factor Plastid transcription factor 1, putative isoform 1 LOW QUALITY PROTEIN: transcription factor TCP13-like transcription factor TCP17-like transcription factor TCP17	-2.0699	0.00364935	na	na	na	na	na	na
pycom13g10730	TCP-like protein TCP transcription factor TCP domain-containing protein	2.17814	0.00195674	na	na	na	na	na	na
pycom06g18840	Transcription factor, TCP transcription factor DICHOTOMA-like Transcription factor TCP18, partial	na	na	na	na	na	na	2.5423	9.28e-07
pycom05g09070	transcription factor bHLH113-like isoform X4 putative basic helix-loop-helix protein BHLH15 transcription factor bHLH113 isoform X3 Transcription factor bHLH113, partial transcription factor bHLH113 i	na	na	na	na	na	na	-5.20812	0.0112544
pycom15g21570	transcription factor bHLH121-like isoform X5 hypothetical protein EUGRSUZ_I02346 transcription factor bHLH121-like isoform X2 transcription factor bHLH121-like	-2.64694	0.00724202	na	na	na	na	na	na
pycom02g26450	transcription factor bHLH130 hypothetical protein VITISV_008845 transcription factor bHLH122 isoform X2 Transcription factor bHLH130 like	-2.48994	0.03007	na	na	na	na	na	na
pycom13g07750	transcription factor bHLH150	-3.77863	0.00283488	na	na	na	na	na	na
pycom16g25240	transcription factor bHLH18-like isoform X2 transcription factor bHLH18-like hypothetical protein VITISV_026466	-6.73722	9.35e-05	na	na	na	na	na	na
pycom15g27080	transcription factor bHLH93 isoform X2	3.63684	0.00524576	na	na	na	na	na	na
pycom01g02490	transcription factor HEC3-like protein putative transcription factor bHLH086	-5.06939	0.0188169	na	na	na	na	na	na
pycom01g06400	basic helix-loop-helix bHLH DNA-binding superfamily hypothetical protein VITISV_018325 unnamed protein product	na	na	na	na	na	na	3.16171	1.15e-09
pycom08g06400	hypothetical protein L484_007082 transcription factor bHLH74-like transcription factor bHLH74	na	na	na	na	na	na	-2.03287	0.0325491
pycom09g03240	transcription factor MYB101-like isoform X1 transcription factor GAMYB-like isoform X1 myb-like protein A	-5.86764	0.011426	na	na	na	na	na	na
pycom16g03540	transcription factor MYB24 MYB5 transcription factor MYB21-like	-2.91585	2.22e-10	na	na	na	na	na	na
pycom13g03430	transcription factor MYB24 R2R3-type MYB transcription factor MYB108 transcription factor MYB24-like myb-related protein 305 transcription factor MYB62-like, partial Myb_DNA-binding domain-containing	na	na	na	na	3.16848	1.58e-07	2.16516	3.44e-05
pycom15g36600	transcription factor MYB8 Myb domain protein 3, putative transcription repressor MYB6 MYB transcription factor MYB transcription factor 3, partial	-2.43322	0.000749487	na	na	na	na	na	na
pycom15g04910	Anthocyanin regulatory C1 protein transcription repressor MYB5-like	na	na	na	na	na	na	6.53338	0.0196743
pycom15g19080	tannin-related R2R3 MYB transcription factor, partial transcription factor MYB114-like transcription factor TT2 isoform X1	-6.65474	1.08e-05	na	na	na	na	na	na
pycom14g18900	myb domain protein transcription factor MYB24-like myb-related protein MYBAS2-like transcription factor MYB62-like transcription factor MYB108-like	na	na	2.15519	0.000704613	na	na	2.78691	9.45e-10
pycom111g02450	MYB-like protein NON1	na	na	na	na	na	na	-2.14081	2.78e-09
pycom07g27450	myb-like protein X hypothetical protein CDL15_Pgr023106 heavy metal-associated isoprenylated plant protein 3-like nucleolar protein 58-like	-6.42047	0.00134995	na	na	na	na	na	na
pycom07g27920	myb-like protein X uncharacterized protein LOC103951522	na	na	-3.67971	2.11e-06	na	na	na	na
pycom01g24220	myb-like protein X uncharacterized protein LOC103951522 clumping factor B uncharacterized protein LOC103943311	na	na	-2.63955	8.61e-05	na	na	na	na
pycom15g08260	myb-related protein A-like transcription factor MYB44 transcription factor MYB44-like	2.39549	2.67e-05	na	na	na	na	na	na
pycom12g07980	transcription factor PCL1-like hypothetical protein CCACVL1_15013 unnamed protein product	na	na	na	na	3.35974	0.0137336	na	na
pycom16g06560	transcription factor PRE6-like	-6.35878	0.000864479	na	na	na	na	na	na
pycom15g32240	transcription factor TGA3-like isoform X2 transcription factor TGA3-like isoform X1 hypothetical protein COLO4_16515 transcription factor TGA3 isoform X6	na	na	na	na	na	na	2.32198	1.93e-05
pycom08g14930	transcription factor TGA4 isoform X1 hypothetical protein PRUPE_1G508100 transcription factor TGA3 isoform X3 transcription factor TGA7-like isoform X1	na	na	na	na	na	na	4.10533	0.0178179
pycom12g10510	transcription factor TGA4-like protein transcription factor HBP-1bc38 uncharacterized protein LOC103412878	4.64914	0.016542	na	na	na	na	na	na
pycom06g05990	Exostosin-like protein Uncharacterized protein TCM_016021 isoform 1 hypothetical protein F511_17399 TGA transcription factor hypothetical protein VITISV_000736	na	na	na	na	na	na	3.95043	0.0149423
pycom06g20830	transcription repressor KAN1-like isoform X2 putative transcription factor KAN2 isoform X1	-3.77946	0.0111818	na	na	na	na	na	na
pycom09g14410	WRKY transcription factor 40 WRKY transcription factor 40a	na	na	na	na	na	na	3.19741	0.00228538
pycom12g17060	WRKY transcription factor WRKY24-like probable WRKY transcription factor 33 isoform X2 putative WRKY transcription factor 33 WRKY transcription factor, partial WRKY transcription factor 42 probable WR	3.15027	4.7e-16	na	na	2.46159	0.000125536	na	na
pycom04g14890	WRKY transcription factor WRKY24-like probable WRKY transcription factor 33 isoform X2 zinc-finger type transcription factor WRKY1 putative WRKY transcription factor 33 WRKY transcription factor 42 pr	3.44113	8.38e-13	na	na	2.26809	1.6e-05	na	na
pycom11g04930	WRKY transcription factor WRKY24-like WRKY transcription factor hypothetical protein GOBAR_DD32062 probable WRKY transcription factor 26 isoform X2	2.07705	0.0160678	na	na	na	na	na	na
pycom06g10790	putative WRKY transcription factor 2, partial probable WRKY transcription factor 33 isoform X2 WRKY protein hypothetical protein CISIN_1g011483mg WRKY transcription factor, partial uncharacterized pro	-5.92831	0.00936504	na	na	na	na	na	na
pycom15g03690	putative WRKY transcription factor 40 -like protein probable WRKY transcription factor 40 isoform X4 WRKY transcription factor WRKY40 WRKY transcription factor 18 WRKY transcription factor 40b	3.45587	0.0204528	na	na	na	na	na	na
pycom08g04760	probable WRKY transcription factor 40 isoform X4 WRKY40 WRKY transcription factor 18 WRKY transcription factor 40b probable WRKY transcription factor 40 isoform X2	na	na	na	na	2.01194	0.0203438	na	na
pycom05g27470	probable WRKY transcription factor 65 hypothetical protein GOBAR_AA32227 putative WRKY transcription factor 65	na	na	na	na	na	na	2.12356	0.000437179
pycom12g17730	probable WRKY transcription factor 70 isoform X1	na	na	na	na	na	na	6.48645	0.034251
pycom17g13130	probable WRKY transcription factor 71 hypothetical protein POPTR_002G059100v3 probable WRKY transcription factor 28 WRKY transcription factor 7_h10, partial	na	na	na	na	na	na	8.33331	9.62e-08
pycom10g22220	hypothetical protein CDL15_Pgr009161 probable WRKY transcription factor 71 DNA-binding WRKY	na	na	na	na	na	na	2.75719	9.11e-07
pycom08g07690	LOW QUALITY PROTEIN: probable WRKY transcription factor 7 WRKY8 WRKY protein WRKY transcription factor IId-4	2.87305	0.0294002	3.15726	0.0155686	na	na	na	na
pycom01g10030	exocyst complex component SEC10b isoform X1 hypothetical protein Csa_3G121580 hypothetical protein CISIN_1g019126mg WRKY transcription factor 22	6.60491	0.000412655	na	na	na	na	na	na
pycom10g20330	hypothetical protein GLYMA_15G135600 Putative WRKY transcription factor 14 hypothetical protein GLYMA_09G029800 probable WRKY transcription factor 14 isoform X1	-2.13736	0.00421534	na	na	na	na	na	na
pycom06g09890	hypothetical protein TSUD_71680 WRKY transcription factor 41 hypothetical protein GOBAR_AA28953 putative WRKY transcription factor 53 WRKY transcription factor 27	3.35698	3.21e-08	na	na	7.80309	9.64e-07	3.91277	0.0350151
pycom12g10740	zf-C2H2_6 domain-containing protein hypothetical protein AQUCO_01900189v1 unknown hypothetical protein CICLE_v10012395mg hypothetical protein PRUPE_7G125800 hypothetical protein CISIN_1g036604mg hypot	-4.55787	7.5e-05	na	na	na	na	na	na
pycom03g09700	zinc finger A20 and AN1 domain-containing stress-associated protein 6 isoform X2 Zinc finger, AN1-type	na	na	na	na	na	na	2.08068	2.42e-06
pycom12g06240	zinc finger an1 and c2h2 domain-containing stress-associated protein 11 hypothetical protein POPTR_006G052200v3 zinc finger AN1 and C2H2 domain-containing stress-associated protein 11-like, partial un	-5.58301	0.0336891	na	na	na	na	na	na
pycom15g23360	zinc finger BED domain-containing protein RICESLEEPER 2-like, partial zinc finger BED domain-containing protein RICESLEEPER 2-like isoform X4 zinc finger BED domain-containing protein RICESLEEPER 1-li	-5.7929	0.0120877	na	na	na	na	na	na
pycom14g19770	zinc finger protein VAR3, chloroplastic-like hypothetical protein EUTSA_v10011523mg zf-RanBP domain-containing protein zinc finger protein VAR3 chloroplastic zinc finger protein	2.57278	1.71e-05	na	na	na	na	na	na
pycom04g10910	zinc finger protein ZAT8 unknown C2H2-type zinc finger protein zinc finger protein ZAT12-like	6.04918	0.000316893	na	na	na	na	na	na
pycom05g22310	zinc transporter 1-like isoform X2 Zinc transporter 5 like	3.10719	0.000454263	na	na	na	na	na	na
pycom09g06120	zinc transporter 8-like isoform X2 hypothetical protein VITISV_029272 LOW QUALITY PROTEIN: zinc transporter 8-like	na	na	2.97099	0.00694428	na	na	na	na
pycom10g19130	zinc transporter 8-like isoform X2 zinc transporter 1-like isoform X2 zinc transporter 1-like	-3.06358	0.0336497	na	na	na	na	na	na
pycom05g15600	Zinc-binding oxidoreductase Alcohol dehydrogenase superfamily, zinc-type putative quinone-oxidoreductase homolog, chloroplastic isoform X2 putative quinone-oxidoreductase homolog, chloroplastic isofor	4.44088	7.58e-06	na	na	na	na	na	na
pycom05g15610	Zinc-binding oxidoreductase Alcohol dehydrogenase superfamily, zinc-type putative quinone-oxidoreductase homolog, chloroplastic isoform X2 putative quinone-oxidoreductase homolog, chloroplastic isofor	na	na	2.18497	0.00310823	na	na	na	na
pycom16g06310	zinc-finger homeodomain protein 11-like hypothetical protein CDL12_11046	na	na	na	na	na	na	2.96734	5.53e-16
pycom15g02210	zinc-finger homeodomain protein 5 isoform X2	na	na	na	na	na	na	3.38375	0.00692919
pycom05g04650	B-box zinc finger protein 19-like isoform X1 B-box zinc finger protein 19-like isoform X6 B-box zinc finger protein 18 isoform X1 B-box zinc finger protein 18-like isoform X1 B-box zinc finger protein	-2.49698	0.0221982	na	na	na	na	na	na
pycom09g16750	B-box zinc finger protein 24-like isoform X1 B-box zinc finger protein 24 STO COL domain class transcription factor	-5.8456	0.0155326	na	na	na	na	na	na
pycom14g03840	SPX domain-containing protein/zf-C3HC4_2 domain-containing protein, partial probable E3 ubiquitin-protein ligase BAH1-like isoform X1 putative E3 ubiquitin-protein ligase BAH1-like	-3.30148	1.95e-45	na	na	na	na	na	na
pycom03g09020	hypothetical protein CCACVL1_25490 zf-CCCH domain-containing protein/RRM_5 domain-containing protein splicing factor U2af small subunit B-like	2.20993	0.0261629	na	na	na	na	na	na

[truncated: 7 more sheets: Table S11, Table S12, Table S13, Table S14, Table S15, Table 16, Table S17]
